# Supplementary material for: A Three-Genes Signature Predicting Colorectal Cancer Relapse Reveals LEMD1 Promoting CRC Cells Migration by RhoA/ROCK1 Signaling Pathway
Source: Front Oncol. 2022 May 10;12:823696. doi: 10.3389/fonc.2022.823696 (PMC9127067; doi:10.3389/fonc.2022.823696)
Supplement: Supplementary file 6 [file DataSheet_2.xls]

RRA analysis was used to screen out a complete list of genes with the comprehensive differences in the 6 GEO datasets
Up-regulated genes						Down-regulated genes
Name	Pvalue	adjPvalue	logFC			Name	Pvalue	adjPvalue	logFC
MMP7	5.46E-23	2.27E-18	4.381634178			CLCA4	3.07E-22	1.27E-17	-5.382128206
MMP3	1.96E-20	8.16E-16	3.925133919			MS4A12	6.22E-22	2.58E-17	-5.070677679
FOXQ1	9.12E-19	3.78E-14	4.19824595			AQP8	6.22E-22	2.58E-17	-5.180610517
CLDN1	1.81E-18	7.51E-14	3.617843629			GUCA2A	3.50E-21	1.45E-16	-4.580802422
CDH3	2.55E-18	1.06E-13	3.278770634			GUCA2B	2.86E-19	1.19E-14	-4.67878084
CXCL1	2.60E-17	1.08E-12	2.844527349			CLDN8	3.62E-19	1.50E-14	-4.089132617
VSNL1	1.50E-16	6.23E-12	2.54756473			ZG16	1.51E-18	6.28E-14	-4.36982544
MMP1	2.08E-16	8.65E-12	3.321376243			CA4	4.80E-18	1.99E-13	-4.331115289
DPEP1	3.56E-16	1.48E-11	2.966791395			CA1	8.50E-18	3.53E-13	-4.771331554
REG1A	1.50E-15	6.24E-11	3.357165277			BEST4	2.32E-17	9.61E-13	-3.762674661
ANLN	1.96E-15	8.15E-11	2.463808969			SLC26A2	1.06E-16	4.40E-12	-3.238268126
KRT23	2.85E-15	1.18E-10	3.061952396			MT1M	1.38E-16	5.72E-12	-3.631346019
TCN1	3.33E-15	1.38E-10	2.753429957			CHGA	2.85E-16	1.18E-11	-3.693083342
CLDN2	4.91E-15	2.04E-10	2.724485949			HSD17B2	3.07E-16	1.27E-11	-3.110779727
CTHRC1	1.69E-14	7.01E-10	2.411727644			CA2	7.58E-16	3.15E-11	-3.899094478
TRIP13	3.03E-14	1.26E-09	2.164364609			SCNN1B	2.07E-15	8.61E-11	-3.069481358
CEP55	4.69E-14	1.95E-09	2.101978767			LRRC19	2.07E-15	8.61E-11	-2.666194767
TPX2	1.69E-13	7.01E-09	2.051370504			VSIG2	2.85E-15	1.18E-10	-2.53169472
CCNB1	3.96E-13	1.65E-08	1.775667025			LGALS2	3.16E-15	1.31E-10	-2.793609724
ENC1	8.71E-13	3.62E-08	1.709474638			TRPM6	4.91E-15	2.04E-10	-2.814615754
SLC7A5	1.04E-12	4.32E-08	2.092495471			SLC26A3	6.78E-15	2.81E-10	-3.367167541
EPHX4	1.15E-12	4.76E-08	2.593074086			TMIGD1	7.75E-15	3.22E-10	-3.558509559
ATAD2	1.54E-12	6.39E-08	1.75383199			SLC4A4	1.33E-14	5.54E-10	-3.44659837
S100P	1.68E-12	7.00E-08	1.810722096			MEP1A	1.62E-14	6.74E-10	-2.409077955
LEMD1	1.81E-12	7.51E-08	1.975915629			ABCG2	2.45E-14	1.02E-09	-3.186331193
LRP8	1.82E-12	7.54E-08	2.20663282			TSPAN7	3.14E-14	1.30E-09	-2.368840901
NMU	1.84E-12	7.64E-08	1.657715983			ADH1C	5.34E-14	2.22E-09	-3.196458357
TGFBI	1.91E-12	7.92E-08	2.244336341			PCK1	7.27E-14	3.02E-09	-2.588570746
CXCL3	2.14E-12	8.87E-08	2.480774028			GBA3	1.00E-13	4.17E-09	-2.885695016
KIF20A	2.34E-12	9.73E-08	1.690747002			NR3C2	1.03E-13	4.29E-09	-2.246312744
MMP10	2.50E-12	1.04E-07	2.038949484			ADH1B	1.16E-13	4.80E-09	-2.443336998
INHBA	3.37E-12	1.40E-07	1.980455565			HMGCS2	1.16E-13	4.80E-09	-2.375637439
ESM1	3.87E-12	1.61E-07	1.87083061			EDN3	1.26E-13	5.22E-09	-2.052955564
PPAT	3.93E-12	1.63E-07	1.640625079			CD177	1.36E-13	5.66E-09	-3.455848775
NFE2L3	4.08E-12	1.70E-07	2.162037743			BCAS1	1.69E-13	7.01E-09	-1.945534116
CKS2	4.12E-12	1.71E-07	1.928656727			VIP	1.83E-13	7.58E-09	-2.617901898
AZGP1	4.87E-12	2.02E-07	2.137802781			TMEM100	3.37E-13	1.40E-08	-2.314431482
PDCD2L	4.94E-12	2.05E-07	1.474268943			CLCA1	3.62E-13	1.50E-08	-2.97752557
MYC	6.34E-12	2.63E-07	2.150351771			CA7	4.24E-13	1.76E-08	-2.85070754
FAP	8.97E-12	3.72E-07	2.058830589			BEST2	4.74E-13	1.97E-08	-2.348087834
EGFL6	1.21E-11	5.03E-07	1.950719145			CWH43	6.04E-13	2.51E-08	-2.689429019
MAD2L1	1.31E-11	5.44E-07	1.772499262			TMEM171	6.41E-13	2.66E-08	-2.081101152
SERPINB5	1.40E-11	5.83E-07	2.018393887			DHRS9	6.54E-13	2.72E-08	-3.000913712
KIF14	1.54E-11	6.41E-07	1.561171938			HSD11B2	6.82E-13	2.83E-08	-2.190358141
TTK	1.58E-11	6.57E-07	1.846519658			KRT20	8.54E-13	3.54E-08	-2.111632528
NCAPG	2.34E-11	9.72E-07	1.681921489			KLF4	1.02E-12	4.23E-08	-2.152840079
AURKA	2.45E-11	1.02E-06	1.51856096			SEMA6A	1.06E-12	4.40E-08	-2.021260992
CXCL10	2.65E-11	1.10E-06	1.803550426			CEACAM7	1.08E-12	4.48E-08	-2.975884846
IFITM1	2.65E-11	1.10E-06	1.492081112			PLAC8	1.10E-12	4.57E-08	-2.402910929
MCM10	2.78E-11	1.15E-06	1.51295077			MAMDC2	1.17E-12	4.84E-08	-2.409409633
UHRF1	2.94E-11	1.22E-06	1.604764197			GCG	1.41E-12	5.84E-08	-3.317467432
TMEM97	3.07E-11	1.27E-06	1.572356137			ENTPD5	1.43E-12	5.94E-08	-1.68755021
CCL20	3.17E-11	1.32E-06	1.479921556			INSL5	1.72E-12	7.12E-08	-2.679346432
ASPM	3.97E-11	1.65E-06	1.766986536			CFD	1.78E-12	7.38E-08	-2.45859899
MELK	5.92E-11	2.46E-06	1.570729067			MALL	2.15E-12	8.94E-08	-2.055413754
ASCL2	6.59E-11	2.73E-06	2.347634213			CHP2	2.63E-12	1.09E-07	-2.692645772
CSE1L	6.98E-11	2.90E-06	1.62410116			PLCD1	2.68E-12	1.11E-07	-1.740618558
LGR5	7.78E-11	3.23E-06	1.827221793			SCARA5	2.91E-12	1.21E-07	-2.148129578
KRT80	7.99E-11	3.32E-06	2.415485075			ADAMDEC1	3.21E-12	1.33E-07	-2.311243423
SLCO1B3	8.19E-11	3.40E-06	1.7816738			STMN2	3.53E-12	1.46E-07	-2.11985106
TESC	8.19E-11	3.40E-06	1.983670197			TNFRSF17	3.54E-12	1.47E-07	-2.36600942
CYP4X1	8.62E-11	3.58E-06	1.70305313			AKR1B10	3.72E-12	1.54E-07	-2.392310579
DDX21	9.16E-11	3.80E-06	1.494324405			UGT2A3	3.87E-12	1.61E-07	-2.662759691
HMMR	9.33E-11	3.87E-06	1.746657389			HPGD	3.90E-12	1.62E-07	-2.139900455
RUVBL1	1.01E-10	4.20E-06	1.287484147			FABP1	4.06E-12	1.68E-07	-2.106152193
KIF4A	1.06E-10	4.40E-06	1.611838764			TUBAL3	4.48E-12	1.86E-07	-2.35433425
RIPK2	1.08E-10	4.48E-06	1.439244971			BTNL3	5.32E-12	2.21E-07	-2.109022605
ETV4	1.13E-10	4.70E-06	2.381068273			PTPRR	6.25E-12	2.59E-07	-1.674050681
CDCA5	1.22E-10	5.07E-06	1.539550754			LDHD	6.52E-12	2.71E-07	-1.985028665
PSAT1	1.26E-10	5.25E-06	1.735294198			C2orf88	7.24E-12	3.01E-07	-2.581073387
ITGA2	1.27E-10	5.29E-06	1.625144036			SLC17A4	8.16E-12	3.39E-07	-2.327828016
LYAR	1.31E-10	5.43E-06	1.348748022			SI	8.50E-12	3.53E-07	-2.641561636
CXCL11	1.45E-10	6.02E-06	2.473797028			ARL14	8.50E-12	3.53E-07	-1.882434923
UBE2C	1.60E-10	6.65E-06	1.599668554			GPA33	9.22E-12	3.83E-07	-1.58584082
SNTB1	1.73E-10	7.18E-06	1.52089498			ITM2C	9.99E-12	4.15E-07	-1.899356429
C2CD4A	1.89E-10	7.84E-06	2.138079906			RETSAT	1.10E-11	4.55E-07	-1.657099684
HSPH1	1.94E-10	8.05E-06	1.502255434			SST	1.12E-11	4.67E-07	-2.598195276
PLAU	1.95E-10	8.11E-06	1.49785331			CES2	1.17E-11	4.85E-07	-1.753801571
HS6ST2	2.17E-10	9.01E-06	1.622521137			CCDC68	1.26E-11	5.24E-07	-1.703229674
STC2	2.42E-10	1.01E-05	1.519853274			CLDN23	1.35E-11	5.62E-07	-2.140676443
TIMP1	2.46E-10	1.02E-05	1.508877797			PTPRH	1.47E-11	6.10E-07	-1.744498861
CENPF	2.48E-10	1.03E-05	1.490100498			BCHE	1.47E-11	6.10E-07	-1.698598267
UBE2T	2.66E-10	1.10E-05	1.800036114			SLC16A9	1.68E-11	6.98E-07	-2.093498156
REG1B	2.72E-10	1.13E-05	2.571978397			CEACAM1	1.70E-11	7.07E-07	-1.598173957
MCM2	2.96E-10	1.23E-05	1.358049994			MAOA	1.72E-11	7.15E-07	-1.593190038
CHEK1	3.16E-10	1.31E-05	1.43188388			TMEM37	1.74E-11	7.24E-07	-1.741635888
RNF43	3.23E-10	1.34E-05	1.613687541			DEFB1	1.81E-11	7.51E-07	-1.710401738
STIL	3.31E-10	1.37E-05	1.325627272			PDE6A	1.85E-11	7.69E-07	-1.956861626
NUSAP1	3.33E-10	1.38E-05	1.512059222			GDPD2	1.85E-11	7.69E-07	-1.71148176
PHLDA1	3.38E-10	1.40E-05	1.587937273			ACADS	1.97E-11	8.16E-07	-1.592910493
WNT2	3.64E-10	1.51E-05	1.572874365			HEPACAM2	2.14E-11	8.87E-07	-2.346683272
DTL	3.67E-10	1.52E-05	1.531259388			OGN	2.14E-11	8.87E-07	-2.623395904
TGIF2	3.67E-10	1.52E-05	1.201180524			PIGZ	2.21E-11	9.18E-07	-1.716285234
ARNTL2	3.79E-10	1.57E-05	1.546167679			FAM107A	2.37E-11	9.84E-07	-1.743228763
MPP6	3.83E-10	1.59E-05	1.147185803			BMP2	2.60E-11	1.08E-06	-1.60972409
SCD	4.09E-10	1.70E-05	1.850167867			GCNT3	2.84E-11	1.18E-06	-1.906799099
CRNDE	4.18E-10	1.74E-05	1.976684847			CXCL12	2.94E-11	1.22E-06	-2.018745094
SULF1	4.57E-10	1.90E-05	1.519908375			AMPD1	3.15E-11	1.31E-06	-1.848597816
S100A11	4.82E-10	2.00E-05	1.557584103			APPL2	3.35E-11	1.39E-06	-1.587428156
MTHFD2	5.22E-10	2.17E-05	1.22798561			EPB41L3	3.56E-11	1.48E-06	-2.247850678
RFC3	5.26E-10	2.18E-05	1.498988051			SLCO2A1	3.73E-11	1.55E-06	-1.632872579
SLC12A2	5.59E-10	2.32E-05	1.534729376			FXYD3	3.77E-11	1.56E-06	-1.412542801
COL4A1	5.78E-10	2.40E-05	1.336682795			PAG1	4.14E-11	1.72E-06	-1.441667646
MCM6	5.86E-10	2.43E-05	1.072088696			CCL28	4.41E-11	1.83E-06	-1.67278388
DEFA6	6.18E-10	2.57E-05	1.66381902			FGL2	4.46E-11	1.85E-06	-1.604221569
DEFA5	6.31E-10	2.62E-05	1.452604108			ST6GALNAC6	4.55E-11	1.89E-06	-1.736003638
SOX9	6.37E-10	2.64E-05	1.721066173			PAPSS2	4.60E-11	1.91E-06	-1.541381009
RAD51AP1	7.82E-10	3.25E-05	1.707028284			ANPEP	4.74E-11	1.97E-06	-2.507581452
SLC35D3	7.91E-10	3.28E-05	1.843439662			PDE9A	4.84E-11	2.01E-06	-1.796893608
CENPE	7.98E-10	3.31E-05	1.401738524			SFRP1	5.09E-11	2.11E-06	-1.763289552
PPBP	8.04E-10	3.34E-05	1.535045602			FRMD3	5.30E-11	2.20E-06	-1.422826441
PUS7	8.17E-10	3.39E-05	1.650841738			SPON1	5.41E-11	2.25E-06	-1.584339846
CA9	8.17E-10	3.39E-05	1.649472641			FAM107B	5.97E-11	2.48E-06	-1.314275762
TOP2A	8.43E-10	3.50E-05	1.9208582			ETHE1	6.27E-11	2.61E-06	-1.623579853
CCNA2	8.72E-10	3.62E-05	1.523081588			CA12	6.65E-11	2.76E-06	-2.199038739
SPP1	9.13E-10	3.79E-05	1.753477833			MYO1A	6.65E-11	2.76E-06	-1.624385563
NOB1	9.40E-10	3.90E-05	1.110676011			SELENBP1	6.78E-11	2.82E-06	-1.993331228
LIPG	9.57E-10	3.98E-05	1.369554091			FCGBP	6.83E-11	2.83E-06	-2.331961945
CKMT2	1.00E-09	4.17E-05	1.912194284			SULT1B1	6.91E-11	2.87E-06	-1.672644587
NUF2	1.04E-09	4.31E-05	1.666051145			SCGN	6.91E-11	2.87E-06	-2.244404956
ECT2	1.04E-09	4.33E-05	1.380716629			SLC22A18AS	7.25E-11	3.01E-06	-1.475686721
MND1	1.08E-09	4.50E-05	1.445055216			TSPAN1	7.32E-11	3.04E-06	-2.061418724
MMP12	1.10E-09	4.57E-05	2.043304219			SPIB	7.39E-11	3.07E-06	-1.986422427
NEK2	1.13E-09	4.69E-05	1.235180525			PDK4	7.78E-11	3.23E-06	-1.974628917
COL11A1	1.18E-09	4.88E-05	1.724560854			C2orf40	8.84E-11	3.67E-06	-2.229352838
KIF2C	1.19E-09	4.95E-05	1.408259188			NPY1R	9.33E-11	3.87E-06	-1.718607947
DSN1	1.21E-09	5.04E-05	1.026613365			SCNN1G	9.42E-11	3.91E-06	-1.501226879
SPC25	1.25E-09	5.19E-05	1.652134803			SRPX	9.53E-11	3.96E-06	-1.855576587
TRIB3	1.34E-09	5.55E-05	1.850659196			ABCB1	1.05E-10	4.36E-06	-1.610070499
NEBL	1.38E-09	5.74E-05	1.656345614			ITLN1	1.08E-10	4.47E-06	-2.083739248
CXCL2	1.38E-09	5.74E-05	1.858524216			SLC9A2	1.12E-10	4.64E-06	-1.76140895
PRDX4	1.41E-09	5.87E-05	1.322136622			PKIB	1.13E-10	4.70E-06	-2.773607823
PLS3	1.43E-09	5.94E-05	1.353054071			MEP1B	1.20E-10	4.98E-06	-2.043554887
PPIL1	1.46E-09	6.05E-05	1.293901695			PIGR	1.23E-10	5.11E-06	-1.595364791
ABCE1	1.51E-09	6.26E-05	1.280834445			MIER3	1.25E-10	5.20E-06	-1.470977776
SRPX2	1.61E-09	6.67E-05	1.649955877			ITM2A	1.29E-10	5.34E-06	-1.599520346
CDKN3	1.61E-09	6.69E-05	1.619794068			UGDH	1.33E-10	5.53E-06	-1.378130054
MKI67	1.62E-09	6.74E-05	1.101049475			MCOLN2	1.38E-10	5.72E-06	-1.426089678
CHI3L1	1.65E-09	6.85E-05	1.745436379			GLTP	1.53E-10	6.33E-06	-1.461128318
LRRC8E	1.73E-09	7.17E-05	1.481751195			DNASE1L3	1.53E-10	6.36E-06	-1.790184975
KIF15	1.80E-09	7.46E-05	1.393536398			SLC25A34	1.56E-10	6.50E-06	-1.844925789
PBK	1.81E-09	7.50E-05	1.525486266			SEPP1	1.56E-10	6.50E-06	-1.821576451
KIF18A	1.93E-09	8.00E-05	1.414800239			CKB	1.57E-10	6.50E-06	-1.787100388
CKAP2L	2.04E-09	8.47E-05	1.367467091			ETFDH	1.62E-10	6.72E-06	-1.443532613
ERCC6L	2.06E-09	8.56E-05	1.381498421			GNA11	1.79E-10	7.42E-06	-1.350901571
SLCO4A1	2.12E-09	8.80E-05	1.742033249			PLP1	1.89E-10	7.86E-06	-2.077919845
KIF11	2.12E-09	8.80E-05	1.368706277			MFAP5	1.91E-10	7.93E-06	-1.765526253
TEAD4	2.13E-09	8.85E-05	1.327506767			GHR	1.95E-10	8.11E-06	-1.771864159
SHMT2	2.20E-09	9.14E-05	1.235687535			CNN1	2.24E-10	9.30E-06	-1.728179447
FEN1	2.26E-09	9.39E-05	1.069241347			SCIN	2.41E-10	1.00E-05	-1.895091386
CPNE1	2.32E-09	9.65E-05	1.027412937			SCUBE2	2.56E-10	1.06E-05	-1.462744139
CCT6A	2.52E-09	0.000104492	1.120641208			SPINK5	2.58E-10	1.07E-05	-1.941889009
CD44	2.61E-09	0.000108415	1.111545849			UGP2	2.58E-10	1.07E-05	-1.31026803
NKRF	2.62E-09	0.000108985	1.220354602			TST	2.72E-10	1.13E-05	-1.298988741
XKRX	2.72E-09	0.000113048	1.146516068			FABP2	2.74E-10	1.14E-05	-1.856124431
FBXO5	2.88E-09	0.000119688	1.261186101			CPNE8	2.85E-10	1.18E-05	-1.577947031
NOLC1	2.88E-09	0.000119688	1.085624528			ZBTB16	2.89E-10	1.20E-05	-1.295220932
KIAA1199	2.89E-09	0.000120201	2.035883159			CHGB	2.96E-10	1.23E-05	-1.439979061
UNC5CL	3.07E-09	0.000127298	1.31162151			SLC30A10	3.01E-10	1.25E-05	-2.960636133
LY6E	3.18E-09	0.00013192	1.099350749			SLC25A20	3.14E-10	1.30E-05	-1.337494957
GINS3	3.19E-09	0.000132592	1.129577889			STYK1	3.28E-10	1.36E-05	-1.309451316
SMC2	3.21E-09	0.000133266	1.058030125			ABHD3	3.28E-10	1.36E-05	-1.431100923
CBFB	3.24E-09	0.000134624	1.05889096			DPT	3.32E-10	1.38E-05	-2.160485818
DLGAP5	3.35E-09	0.000139175	1.404341931			MT1H	3.61E-10	1.50E-05	-2.112590167
NUDCD1	3.38E-09	0.00014017	1.641772488			GDPD3	3.72E-10	1.54E-05	-1.789818681
EDNRA	3.44E-09	0.000143014	1.242146616			SGK2	3.77E-10	1.57E-05	-1.644655163
CCDC113	3.48E-09	0.000144333	1.507127359			EPHX2	3.86E-10	1.60E-05	-1.477297767
HELLS	3.48E-09	0.000144453	1.113811762			DISP2	4.08E-10	1.70E-05	-1.384582128
PRC1	3.90E-09	0.000161897	1.615403985			AHCYL2	4.56E-10	1.89E-05	-1.636741512
PTTG1	3.96E-09	0.000164569	1.510542575			ENPP3	4.61E-10	1.91E-05	-1.372807369
MACC1	4.01E-09	0.000166516	1.41047691			HHLA2	4.70E-10	1.95E-05	-1.923745767
XPO4	4.04E-09	0.000167542	1.110434328			METTL7A	4.77E-10	1.98E-05	-1.610400928
MET	4.17E-09	0.00017335	1.459602023			CCL19	4.80E-10	1.99E-05	-1.704682686
CDK1	4.30E-09	0.000178585	1.368709894			LIFR	4.99E-10	2.07E-05	-1.681817355
LAPTM4B	4.49E-09	0.000186361	1.222546997			MT1G	5.17E-10	2.15E-05	-2.309675125
BACE2	4.53E-09	0.000188156	1.141387851			TMEM56	5.63E-10	2.34E-05	-1.290629414
EXOSC8	4.58E-09	0.000189965	1.143309158			SLC41A2	5.66E-10	2.35E-05	-1.186185927
MORC4	4.91E-09	0.000204002	1.223944159			ABCA8	5.75E-10	2.39E-05	-2.241240757
SLC6A14	4.92E-09	0.000204108	1.888509638			GPX3	6.10E-10	2.53E-05	-1.694450574
FAM83D	4.98E-09	0.000206911	1.436982223			FMO5	6.14E-10	2.55E-05	-1.397096902
CDC20	5.50E-09	0.000228254	1.407692546			STAP2	6.48E-10	2.69E-05	-1.227542977
TIPIN	5.55E-09	0.000230379	1.16457109			PXMP2	6.65E-10	2.76E-05	-1.152280576
KIF23	5.55E-09	0.000230379	1.214129263			MT1F	6.70E-10	2.78E-05	-1.881797944
PALB2	5.97E-09	0.000247979	0.910224639			ANGPTL1	7.38E-10	3.07E-05	-1.472437765
PRKDC	6.00E-09	0.000249115	1.115061819			SMPDL3A	7.77E-10	3.23E-05	-1.852608618
PPA1	6.11E-09	0.000253704	0.999785104			PADI2	7.78E-10	3.23E-05	-1.819386914
CKAP5	6.37E-09	0.000264286	0.917604648			ITPKA	7.98E-10	3.31E-05	-1.453538436
GZMB	6.49E-09	0.000269378	1.609906828			PLCE1	8.03E-10	3.33E-05	-1.439761148
IFITM2	6.57E-09	0.000272768	1.151591564			SLC22A5	8.08E-10	3.35E-05	-1.257544345
DIAPH3	6.78E-09	0.000281476	1.159141484			PAQR5	8.55E-10	3.55E-05	-1.212977187
FIGNL1	6.90E-09	0.000286555	1.291343375			GREM2	9.51E-10	3.95E-05	-1.958938004
HSP90AB1	6.99E-09	0.000290414	1.047680853			CDHR5	9.57E-10	3.98E-05	-1.690225611
EXO1	7.41E-09	0.000307642	1.16006599			FUCA1	9.81E-10	4.07E-05	-1.321513089
APCDD1	7.47E-09	0.000310367	1.294074458			NR5A2	9.94E-10	4.13E-05	-1.506449017
IARS	7.51E-09	0.000311736	1.057747617			ABI3BP	1.02E-09	4.25E-05	-1.542859571
CDCA3	7.57E-09	0.000314491	1.252140585			CMBL	1.05E-09	4.36E-05	-1.260194963
GDF15	7.67E-09	0.00031858	1.520068509			BCAR3	1.08E-09	4.47E-05	-1.261348913
PHF19	7.81E-09	0.000324292	1.009420094			NR1H4	1.09E-09	4.52E-05	-1.539801488
NKD1	7.84E-09	0.000325713	1.493841397			RUNDC3B	1.13E-09	4.71E-05	-1.812108956
COL1A1	8.05E-09	0.000334347	1.603133338			TEX11	1.13E-09	4.71E-05	-1.999698021
NUP107	8.09E-09	0.000335805	1.078505325			RHOU	1.15E-09	4.78E-05	-1.349674289
MCM3	8.09E-09	0.000335805	1.089884482			DHRS11	1.22E-09	5.08E-05	-1.903961348
BUB1B	8.56E-09	0.000355238	1.555197865			ABCC13	1.24E-09	5.16E-05	-1.372898865
DNMT1	8.89E-09	0.000369233	1.01990735			ACACB	1.26E-09	5.22E-05	-1.132595666
GMPS	8.93E-09	0.000370816	1.043168711			SLC35D1	1.37E-09	5.67E-05	-1.114343967
FOXM1	9.64E-09	0.000400292	1.212328138			CNNM4	1.41E-09	5.87E-05	-1.190456235
NDC80	9.72E-09	0.000403684	1.245347886			PAQR8	1.44E-09	5.98E-05	-1.165645262
PAFAH1B3	9.85E-09	0.000408817	1.173169908			GRAMD3	1.46E-09	6.05E-05	-1.266843964
GTF3A	1.00E-08	0.000415746	1.357954157			PCOLCE2	1.46E-09	6.05E-05	-2.091381853
EXOSC5	1.06E-08	0.000440773	1.177280123			GGT6	1.50E-09	6.22E-05	-1.44896555
LCN2	1.12E-08	0.000466841	1.683363955			DSC2	1.52E-09	6.33E-05	-1.176834786
CST1	1.22E-08	0.000505884	1.791303169			ANO5	1.63E-09	6.78E-05	-1.790109829
RPP40	1.26E-08	0.00052351	1.491010481			VILL	1.73E-09	7.17E-05	-1.330356042
RNASEH2A	1.29E-08	0.000534168	1.27483975			EIF4E3	1.76E-09	7.30E-05	-1.141119717
CDC25B	1.29E-08	0.000536321	1.333321103			MFAP4	1.80E-09	7.47E-05	-1.587428811
PROX1	1.29E-08	0.000536321	1.121666747			P2RX4	2.07E-09	8.61E-05	-1.288442765
FANCB	1.33E-08	0.000551597	1.01555093			CASP7	2.15E-09	8.95E-05	-1.160988024
GPR180	1.35E-08	0.000560488	0.980691755			PPP1R14D	2.25E-09	9.34E-05	-1.189325657
THNSL1	1.38E-08	0.000574047	0.934245996			CAPN5	2.26E-09	9.39E-05	-1.193644895
LMBR1	1.40E-08	0.000583238	0.901916629			RHBDL2	2.26E-09	9.39E-05	-1.21798773
CEP72	1.41E-08	0.000585555	1.321296872			CR2	2.31E-09	9.60E-05	-1.37246898
SQLE	1.47E-08	0.000608359	1.341622011			FAM46C	2.35E-09	9.75E-05	-1.479547954
NCAPD3	1.50E-08	0.000623679	1.073500219			PGM1	2.39E-09	9.91E-05	-1.110464332
PMAIP1	1.56E-08	0.00064854	1.503381046			PRDX6	2.40E-09	9.96E-05	-1.094329441
FANCI	1.57E-08	0.000653718	1.063530847			HRCT1	2.51E-09	0.000104328	-1.498859356
HOMER1	1.61E-08	0.000667215	1.480968291			TP53INP2	2.58E-09	0.000107047	-1.897632091
DUOXA2	1.65E-08	0.000683412	1.257307823			BTNL8	2.67E-09	0.000110892	-2.165198565
TRIM29	1.65E-08	0.000684921	1.710023458			NAP1L2	2.68E-09	0.000111232	-1.59634356
PRIM1	1.72E-08	0.000714329	1.09477288			SRI	2.68E-09	0.000111292	-1.182950415
ZNF239	1.74E-08	0.000720458	1.489446401			FMO4	2.69E-09	0.000111875	-1.188234432
RAD54B	1.74E-08	0.000721387	1.655397468			CDKN2B	2.84E-09	0.000117845	-1.849738649
LDHB	1.74E-08	0.000722584	1.012756348			TMCC3	2.93E-09	0.000121508	-1.648862328
BRCA2	1.78E-08	0.000739573	1.137684253			SCG2	2.93E-09	0.000121508	-1.623372699
DUSP14	1.80E-08	0.000746034	1.336542896			IGFBP6	3.04E-09	0.000126137	-1.447127052
ERP27	1.83E-08	0.000759091	1.157183403			KLF9	3.05E-09	0.000126649	-1.220273891
EPHB3	1.86E-08	0.000773805	1.095166427			JAM2	3.11E-09	0.000129262	-1.230148614
TSPAN5	1.92E-08	0.000797521	1.103957652			C7	3.23E-09	0.000133944	-1.953870455
SLC5A6	2.02E-08	0.000837351	1.212968828			MYLK	3.31E-09	0.000137374	-1.256406739
TMEM9	2.04E-08	0.000846774	0.881743791			SCN9A	3.34E-09	0.000138766	-1.553416456
POLR1C	2.09E-08	0.000869105	1.066078138			MGAT4A	3.43E-09	0.000142298	-0.983997214
SP5	2.11E-08	0.000877617	1.631425768			CASQ2	3.60E-09	0.000149588	-1.471039802
ALG8	2.16E-08	0.000895225	0.894742284			LAMA1	3.78E-09	0.000156964	-1.736603674
PRPS1	2.17E-08	0.000901857	1.115725502			ACVRL1	3.80E-09	0.000157963	-1.152349021
TNFRSF11B	2.28E-08	0.000946095	1.263008721			MT1E	3.82E-09	0.000158744	-1.691748669
THBS2	2.33E-08	0.000966921	1.67788267			SLC36A1	3.94E-09	0.000163494	-1.105332831
DACH1	2.35E-08	0.000973992	1.507878835			ISX	4.06E-09	0.000168481	-1.691510798
DSG3	2.37E-08	0.000985942	1.566548383			NAT2	4.15E-09	0.000172466	-1.373214159
TOMM34	2.37E-08	0.000985942	1.353532515			CD36	4.66E-09	0.000193538	-1.420548943
NUP37	2.41E-08	0.001002707	0.99498942			FXYD1	4.66E-09	0.000193627	-1.182053689
ASB9	2.49E-08	0.001035517	1.338820945			XDH	4.71E-09	0.000195754	-1.560518145
ANKRD22	2.56E-08	0.001062258	1.004695981			MYH11	4.84E-09	0.000201128	-1.742682839
CDK4	2.58E-08	0.001069659	1.313624388			SLC39A5	4.89E-09	0.00020304	-1.113479849
JPH1	2.69E-08	0.001116754	1.283987012			TP53I3	4.96E-09	0.000205937	-1.184710129
IFI6	2.70E-08	0.001120734	1.049784351			PLCL2	5.10E-09	0.000211835	-1.486788599
ABCC1	2.70E-08	0.001120734	0.890681228			CDA	5.40E-09	0.000224053	-1.20930974
NAP1L1	2.74E-08	0.001136773	1.033011237			GPD1L	5.63E-09	0.000233597	-1.161467081
IFITM3	2.75E-08	0.001140642	1.240977566			EMP1	5.65E-09	0.000234678	-1.161913902
GART	2.79E-08	0.00115709	0.879379589			B3GALT4	5.68E-09	0.000235763	-0.92441081
FAM60A	2.82E-08	0.001169425	1.056194561			SMPD3	5.76E-09	0.000239044	-1.132850681
SSB	2.88E-08	0.001194424	1.042566677			CDHR2	5.76E-09	0.000239227	-1.410128117
CDCA7	2.89E-08	0.001198228	1.550133694			TESK2	6.00E-09	0.000249115	-0.96165427
SMC4	2.91E-08	0.001207089	0.762761181			SFRP2	6.49E-09	0.000269378	-1.589741678
CXCL6	2.93E-08	0.001215595	1.210123439			CAPN9	6.69E-09	0.000277716	-1.250626121
KLK6	2.96E-08	0.001228447	1.595504209			SLC25A23	7.12E-09	0.000295627	-1.232888151
GNPDA1	3.01E-08	0.001250119	0.947368285			MGP	7.28E-09	0.000302253	-1.307903823
SLC7A6	3.01E-08	0.001250119	0.784267267			RIOK3	7.44E-09	0.000309002	-0.990166578
HEATR1	3.02E-08	0.001254491	1.119905747			LIMA1	7.64E-09	0.000317266	-0.996164959
POLD2	3.26E-08	0.001355427	1.105068394			SGK1	7.84E-09	0.000325481	-1.923125961
CETN2	3.28E-08	0.001363316	0.984409253			CYP4F12	8.45E-09	0.000350672	-1.269630017
BUB1	3.30E-08	0.001369852	1.43670583			SCGB2A1	8.58E-09	0.000356386	-1.710072983
AXIN2	3.35E-08	0.001391717	1.42095537			PDZD3	8.74E-09	0.000362957	-1.248486756
ENOPH1	3.42E-08	0.00142061	0.9517743			BMP3	9.01E-09	0.000373999	-1.965584538
FJX1	3.52E-08	0.001463165	1.08937417			ST6GALNAC1	9.05E-09	0.000375599	-1.261446668
RRM2	3.60E-08	0.001496786	1.435659354			IGJ	9.15E-09	0.000379772	-1.634445292
SLC38A5	3.60E-08	0.001496786	1.148556997			LGALS4	9.16E-09	0.000380433	-1.18498184
NOC3L	3.61E-08	0.001500112	1.207799433			ACAA2	9.24E-09	0.000383685	-1.11219032
NAT10	3.65E-08	0.001515423	1.011754058			NAT1	9.36E-09	0.000388605	-1.044541698
COL12A1	3.66E-08	0.001520556	1.30389428			VIPR1	9.58E-09	0.000397696	-1.479792612
IL1B	3.74E-08	0.00155419	1.307262858			SEMA6D	9.96E-09	0.000413632	-1.482816483
WDR75	3.84E-08	0.001593948	0.982345327			NDN	1.03E-08	0.000425915	-1.284691057
COL5A2	3.89E-08	0.001615452	1.321009446			LRMP	1.05E-08	0.000437123	-1.288874848
IL13RA2	3.93E-08	0.001631737	0.972138357			KIF13B	1.07E-08	0.000444449	-1.076173984
TMPRSS3	3.97E-08	0.001649683	1.510532048			LPAR1	1.12E-08	0.000464526	-1.263362947
NUP155	4.01E-08	0.001664719	1.103789312			SLC44A4	1.13E-08	0.000468969	-1.335983607
UCHL3	4.09E-08	0.001698255	0.945971412			CAPN13	1.13E-08	0.000468969	-1.372939575
PTGS2	4.10E-08	0.001703898	1.154103719			TMPRSS2	1.14E-08	0.000474784	-1.387069085
CXXC5	4.14E-08	0.001720923	0.792030508			KCNMA1	1.17E-08	0.000484611	-1.114513559
PAICS	4.25E-08	0.001762656	1.407702914			HIGD1A	1.17E-08	0.000487154	-1.375968618
PSMD14	4.27E-08	0.00177285	0.891410082			MYOT	1.30E-08	0.00054065	-1.494299967
CCT5	4.31E-08	0.001790446	0.841197111			ATP6V0D1	1.32E-08	0.000547196	-1.0043102
MCM7	4.34E-08	0.001802258	0.970036684			SPPL2A	1.32E-08	0.000550133	-1.280452804
LACTB2	4.43E-08	0.001838083	0.970107227			LRRC1	1.37E-08	0.000567234	-0.925259456
SND1	4.44E-08	0.001844111	0.866773915			ADHFE1	1.37E-08	0.000567234	-1.070140583
KCNH8	4.72E-08	0.001961815	1.300143668			TINAG	1.43E-08	0.000592551	-1.294656485
OIP5	4.93E-08	0.002045904	1.238175943			SULT1A2	1.45E-08	0.000602871	-1.466557885
AHCY	4.94E-08	0.002050391	1.421424746			MMP28	1.46E-08	0.000606753	-1.451226759
GEMIN5	4.99E-08	0.002072374	0.975649406			TCEA3	1.48E-08	0.000616377	-0.995894079
HOXB8	5.01E-08	0.002079035	1.584340522			GPM6A	1.53E-08	0.000633526	-1.008465208
S100A9	5.04E-08	0.002092412	1.252275311			TTLL6	1.57E-08	0.00065361	-1.249072567
BYSL	5.17E-08	0.002146641	1.196330483			HSD3B2	1.62E-08	0.000671408	-1.730100001
EDAR	5.41E-08	0.002244358	1.021377542			CILP	1.62E-08	0.000674221	-1.852830382
COL10A1	5.45E-08	0.002262205	1.494202253			OAF	1.66E-08	0.000687376	-0.817446186
CEBPB	5.46E-08	0.002265772	0.879122061			CLCN2	1.66E-08	0.000689478	-1.187562097
PLK4	5.61E-08	0.002331039	1.085511744			ASPA	1.71E-08	0.000708869	-1.50659289
PDCD11	5.61E-08	0.002331039	0.841861706			NEDD4L	1.77E-08	0.000733715	-1.132250838
STK3	5.74E-08	0.002382879	0.789277474			C10orf99	1.81E-08	0.00075254	-1.696497567
PROCR	5.83E-08	0.002420493	1.161212609			PYY	1.84E-08	0.000765688	-1.839737141
GTPBP4	5.96E-08	0.002473983	1.091382162			RBKS	1.85E-08	0.000767968	-0.991798316
C5orf34	6.04E-08	0.002508182	1.136015726			SIDT1	1.89E-08	0.000785588	-1.134448699
PCSK9	6.05E-08	0.002512789	1.460857769			MGLL	1.89E-08	0.000785588	-1.195891416
TMTC4	6.05E-08	0.002512789	0.80259243			TMEM54	1.90E-08	0.000788557	-1.241599651
CENPN	6.21E-08	0.002577254	1.275371753			PARM1	1.91E-08	0.000792534	-1.252611429
RFC4	6.38E-08	0.002647838	1.27446717			GPT	1.92E-08	0.000797521	-1.503622861
FAM3B	6.42E-08	0.002665723	1.402294114			B3GALT5	1.94E-08	0.000803544	-1.366842055
DEPDC1	6.44E-08	0.002673129	1.144704867			AQP11	1.95E-08	0.000809604	-0.987333303
MSH6	6.82E-08	0.002833261	0.837887863			TFCP2L1	1.99E-08	0.000824923	-1.197130448
LEF1	6.87E-08	0.002850572	0.999152527			ACOX1	2.02E-08	0.000840482	-0.907798333
SLC7A11	7.09E-08	0.002945779	1.364930591			TMEM45B	2.05E-08	0.000849935	-0.949474521
BLM	7.18E-08	0.002983237	1.057925566			SQRDL	2.05E-08	0.000853105	-1.212040001
NMD3	7.25E-08	0.003010377	0.826634398			CDH19	2.15E-08	0.00089248	-1.36374197
PCNA	7.72E-08	0.003206185	0.960857981			IL6R	2.16E-08	0.000895225	-1.403936745
MCM4	7.84E-08	0.003254337	1.173106213			ATP2A3	2.17E-08	0.000901857	-1.174819005
DHCR7	7.88E-08	0.003269912	1.19805304			TOX	2.20E-08	0.00091188	-1.132598839
MSX2	7.91E-08	0.003283516	1.409744118			KIAA0513	2.24E-08	0.000928793	-1.093423815
POP1	8.03E-08	0.003332633	1.057690621			MEIS1	2.26E-08	0.000939065	-1.186697381
RAB15	8.34E-08	0.003464376	1.14057713			SLIT2	2.28E-08	0.000945966	-0.977318451
DUSP4	8.46E-08	0.003514554	1.351477516			CYBRD1	2.28E-08	0.000946095	-1.41567513
RRS1	8.61E-08	0.003576336	1.17750508			GALNT12	2.31E-08	0.000959894	-0.981583466
E2F7	8.83E-08	0.003667969	1.15145416			GCNT2	2.36E-08	0.000981106	-1.4494453
TNFRSF12A	8.83E-08	0.003667969	1.343553098			ANK3	2.40E-08	0.000995463	-0.985148973
GLO1	9.11E-08	0.003780891	0.868628912			KRCC1	2.48E-08	0.001028409	-0.860519922
ASNS	9.27E-08	0.003847253	0.792620658			AGR3	2.60E-08	0.001078334	-1.479039998
CDC7	9.51E-08	0.003948614	1.133932506			NAAA	2.60E-08	0.001078334	-1.434511187
QPCT	9.70E-08	0.004028981	1.246036714			ACAA1	2.75E-08	0.001140813	-0.93371093
OTUD6B	9.79E-08	0.004063838	1.120709466			FBXO32	2.79E-08	0.00115709	-1.10613376
XPOT	1.03E-07	0.004284072	1.075442238			KRT24	2.81E-08	0.00116821	-1.763935411
NCAPD2	1.03E-07	0.004290491	0.843483983			CLMN	2.84E-08	0.001177709	-1.056671407
RSRC1	1.04E-07	0.004327222	0.84337215			MARVELD3	2.85E-08	0.00118187	-0.92524466
BMP7	1.05E-07	0.004363235	1.173111201			AKR1C3	2.86E-08	0.001186042	-1.048082332
KIAA0101	1.06E-07	0.004401472	0.958210208			MPPE1	2.91E-08	0.001207089	-0.768431916
CCNF	1.07E-07	0.004438993	1.124253308			ADH1A	2.94E-08	0.001219866	-1.528980269
GALNT6	1.07E-07	0.00445156	1.275048445			PPP2R3A	2.97E-08	0.001234609	-1.318171276
PMEPA1	1.08E-07	0.004470599	1.121497161			PLXNA2	2.98E-08	0.001237078	-0.895887163
ALKBH2	1.09E-07	0.004540355	0.93224412			CD163L1	3.02E-08	0.001254124	-1.497511543
GEMIN4	1.10E-07	0.00457886	0.765401764			CALM1	3.04E-08	0.001263274	-0.821335492
HJURP	1.10E-07	0.004580063	1.163546517			ABCA6	3.04E-08	0.001263973	-1.292723597
SLC39A10	1.13E-07	0.004691657	1.46198685			GNAI1	3.05E-08	0.001267684	-1.071226873
ATIC	1.13E-07	0.00470918	0.929134354			PTGER4	3.10E-08	0.001285455	-1.066123438
RFWD3	1.13E-07	0.00470918	0.823988331			PDCD4	3.17E-08	0.00131415	-1.214938813
ANGPT2	1.13E-07	0.00470918	1.075474986			CHRDL1	3.19E-08	0.001324374	-1.71492377
GRPEL2	1.15E-07	0.004775489	0.828215717			MMRN1	3.26E-08	0.001355427	-1.470248132
SALL4	1.16E-07	0.004815648	1.247932722			SPECC1L	3.29E-08	0.001368016	-0.932373198
TEX10	1.21E-07	0.005006793	0.901687294			HMOX1	3.34E-08	0.00138695	-1.037402573
MTHFD1L	1.21E-07	0.005021276	1.257255002			WDR78	3.37E-08	0.001401293	-1.204253021
SMARCC1	1.23E-07	0.005090626	0.809854589			SLC1A1	3.40E-08	0.001410924	-1.219594283
REG3A	1.23E-07	0.005101257	1.841019432			PID1	3.40E-08	0.001410924	-0.857876851
OSBPL3	1.23E-07	0.005118829	1.151153415			LXN	3.43E-08	0.001425474	-0.963290523
TNFAIP6	1.24E-07	0.005132979	1.107212103			OTOP2	3.60E-08	0.001494076	-2.092686876
CXCL5	1.24E-07	0.005145229	1.548921268			HECTD3	3.67E-08	0.001525703	-0.936497939
EZH2	1.25E-07	0.005190415	1.162656817			TCF21	3.89E-08	0.001613339	-1.179703302
CENPQ	1.25E-07	0.00520422	1.022943086			SECTM1	3.90E-08	0.001620865	-1.636132101
SOX4	1.28E-07	0.005319918	1.138034022			CTSS	4.04E-08	0.001675836	-0.824665374
TOP1MT	1.31E-07	0.005452633	1.077165756			PDZRN4	4.05E-08	0.001681417	-1.118149588
PODXL	1.35E-07	0.005599665	1.008301563			FHL1	4.09E-08	0.001699156	-1.565503732
CPSF3	1.38E-07	0.00572635	0.893989318			ARHGAP44	4.15E-08	0.001724333	-1.349816933
ZNF792	1.41E-07	0.005867445	0.880694912			CNGA1	4.17E-08	0.001732351	-0.970519857
AJUBA	1.43E-07	0.005954564	1.467898287			ZZEF1	4.21E-08	0.001749807	-1.251690894
FAM57A	1.44E-07	0.005979177	1.019502671			CNNM2	4.33E-08	0.001796344	-0.995640631
SKA3	1.47E-07	0.006103472	1.33211316			PTGS1	4.44E-08	0.001844111	-0.86872904
MYEOV	1.52E-07	0.006291424	1.262897463			PHYH	4.51E-08	0.001874499	-0.839397842
CKAP2	1.52E-07	0.006324187	1.229538707			CHODL	4.56E-08	0.001892932	-0.984031856
YTHDF1	1.54E-07	0.006409834	0.70098933			MICALCL	4.60E-08	0.001911515	-0.990614607
CFI	1.54E-07	0.006409834	1.069726978			MXD1	4.62E-08	0.001917743	-1.363704654
MSH2	1.59E-07	0.006617143	0.965647449			CPT2	4.63E-08	0.001923988	-1.094764797
FZD6	1.60E-07	0.006652232	0.896331491			LRRN2	4.77E-08	0.00198096	-0.940140919
SPAG5	1.61E-07	0.006705155	0.956036329			DAO	4.79E-08	0.001987376	-1.311732702
UCA1	1.62E-07	0.006710727	1.273120528			LIPH	4.86E-08	0.002019717	-0.996168795
TIGD2	1.63E-07	0.006758429	0.841834156			SMPD1	4.87E-08	0.002021472	-1.1330678
SLC6A6	1.64E-07	0.006812056	1.148300639			DQX1	4.94E-08	0.002052495	-0.834086316
CCT2	1.65E-07	0.006830845	1.142146429			GBA2	5.07E-08	0.002105861	-0.971534224
GPR143	1.65E-07	0.006868951	1.157381809			IL11RA	5.17E-08	0.002146641	-0.739888909
SNRPF	1.67E-07	0.006945672	1.129076992			PTP4A1	5.22E-08	0.002167276	-0.826635121
UTP14A	1.72E-07	0.007140473	1.081258464			TCL1A	5.24E-08	0.002174191	-1.023745228
CEMIP	1.74E-07	0.007208297	1.202597465			RERGL	5.37E-08	0.002230921	-1.515318487
MRTO4	1.75E-07	0.007272891	0.936219515			PLSCR4	5.39E-08	0.002237257	-1.05434345
CDH11	1.76E-07	0.007291851	0.923148769			RBM24	5.46E-08	0.002265772	-1.273081611
FXYD5	1.81E-07	0.007503149	1.047132889			SLC51B	5.48E-08	0.002276891	-1.697983506
RAE1	1.85E-07	0.007679801	0.853425212			FAM126B	5.53E-08	0.002294589	-0.730312077
PRMT5	1.87E-07	0.007759418	0.689690942			PPP1R14C	5.74E-08	0.002382879	-0.798052728
THY1	1.89E-07	0.007839722	0.996539991			SIPA1L2	5.79E-08	0.002405389	-0.919711536
POLR2D	1.91E-07	0.007920717	0.816244855			AIFM3	5.88E-08	0.002443298	-0.910938428
CDC6	1.92E-07	0.007963778	1.271855988			CAMK2N1	5.90E-08	0.002450939	-0.947909122
FZD3	1.92E-07	0.00798192	1.017149886			MPND	5.96E-08	0.002473983	-1.028457424
ACSL6	1.93E-07	0.008006848	1.308899401			RNF125	6.00E-08	0.002489445	-1.460265167
CDCA4	1.93E-07	0.008006848	1.090959985			FCGRT	6.01E-08	0.002497206	-0.912431241
GARS	1.97E-07	0.008188784	0.931492999			SVOPL	6.11E-08	0.002536316	-0.884252792
C10orf2	2.02E-07	0.008402916	1.106240122			DHRS1	6.15E-08	0.002552102	-0.831205135
SLC11A2	2.12E-07	0.008791912	0.851219852			NAALADL1	6.17E-08	0.002560026	-1.174982138
YAP1	2.14E-07	0.008881018	0.751857724			ARRDC4	6.51E-08	0.002701782	-1.103666678
RHBDF2	2.19E-07	0.009084263	0.93025894			PLEKHG6	6.52E-08	0.002706198	-1.025499406
XPO5	2.26E-07	0.00938467	0.924646735			ATP1A2	6.56E-08	0.00272286	-1.543774537
EBPL	2.27E-07	0.009408117	1.108100276			ACTG2	6.60E-08	0.002739608	-1.200092218
POLR1D	2.29E-07	0.009526086	0.970612214			P2RY1	6.62E-08	0.002748013	-1.325420498
CENPI	2.32E-07	0.009645284	0.841493806			SDCBP2	6.91E-08	0.002867762	-1.416194338
CDCA2	2.33E-07	0.009693311	0.92916154			PCSK5	6.95E-08	0.002885458	-1.107572313
IL8	2.35E-07	0.009759586	1.740184292			VDR	6.97E-08	0.002894236	-0.843810838
CENPJ	2.36E-07	0.009814249	0.786764531			PLD1	6.99E-08	0.002903035	-0.787759954
CFB	2.37E-07	0.009837544	1.164055442			CLIC5	7.05E-08	0.002926408	-1.263552813
POLE2	2.44E-07	0.010146606	1.013763612			FAM150B	7.16E-08	0.002973734	-1.482232462
ZAK	2.48E-07	0.010310653	1.183473827			DENND2A	7.28E-08	0.003024292	-1.103000969
RNF183	2.49E-07	0.010337098	1.599145755			TJP3	7.36E-08	0.003056069	-1.134390318
MRPL17	2.53E-07	0.010516925	1.042830789			PMM1	7.40E-08	0.003074507	-0.871000365
URB2	2.53E-07	0.010516925	0.952818961			ACSS2	7.47E-08	0.003102337	-0.884214914
MIPEP	2.56E-07	0.010618412	0.780432743			SLC9A3R1	7.49E-08	0.00311166	-0.973888307
UTP15	2.66E-07	0.011040632	0.797991128			ADCY9	7.56E-08	0.003139771	-0.834279641
RRM1	2.71E-07	0.011256932	0.761186474			CAB39	7.65E-08	0.00317758	-0.707405401
PLAGL2	2.76E-07	0.011476751	0.809350289			FAM3D	7.88E-08	0.003269912	-1.172374901
KRT6B	2.77E-07	0.011504479	1.598101425			C1QA	7.91E-08	0.003283516	-0.884238937
OGFOD1	2.80E-07	0.011615946	0.673383616			EPB41L4B	7.96E-08	0.00330309	-0.882406568
POLR1B	2.85E-07	0.01181318	0.939358366			CALCOCO2	7.98E-08	0.003312914	-0.742434842
WDR74	2.85E-07	0.011841583	0.748301133			PINK1	8.08E-08	0.003355234	-1.158084107
GINS1	2.87E-07	0.011922383	1.271160245			HSPA2	8.10E-08	0.003362396	-0.968684095
DARS	2.89E-07	0.012013197	0.879156542			RASSF6	8.17E-08	0.00339238	-0.786400761
CHTF18	2.90E-07	0.012047703	1.038767322			GNG12	8.19E-08	0.003402424	-0.688643462
GLA	2.93E-07	0.012157788	0.898592989			PANK3	8.19E-08	0.003402424	-0.75555054
UBD	2.95E-07	0.012229094	1.298327129			MXI1	8.54E-08	0.003545664	-1.222207544
CRYZ	2.99E-07	0.012421706	0.769410817			MARCKS	8.61E-08	0.003577003	-0.855887644
WDR36	3.05E-07	0.012660291	0.876211301			PIP5K1B	8.61E-08	0.003577003	-0.797725523
DCLRE1A	3.05E-07	0.012660291	0.733981638			TDP2	8.67E-08	0.003599071	-1.105760917
INTS7	3.07E-07	0.012750739	0.709647153			IGSF9	8.95E-08	0.003715485	-1.357838583
ZDHHC9	3.08E-07	0.012781008	0.857497278			SH3BGRL2	9.00E-08	0.003737182	-0.760306818
PHKA1	3.14E-07	0.013025321	0.927133423			C4orf19	9.00E-08	0.003737916	-1.120268385
LRRC6	3.14E-07	0.013056132	1.052475856			HRASLS2	9.00E-08	0.003737916	-1.582816953
SRPK1	3.17E-07	0.013148929	0.816846779			BLOC1S1	9.13E-08	0.003791884	-0.793602707
PDZK1IP1	3.17E-07	0.013163402	0.922368313			PRELID2	9.16E-08	0.003802905	-0.801858554
RCN1	3.22E-07	0.01335711	0.945502494			EFEMP1	9.19E-08	0.003813952	-0.958882551
GAD1	3.30E-07	0.013685227	0.903830902			MT1X	9.29E-08	0.003856859	-1.536119111
GNG4	3.31E-07	0.013751354	1.125775983			ASB2	9.35E-08	0.003880796	-0.974598443
FUT1	3.36E-07	0.013951928	1.134231129			C1orf115	9.70E-08	0.004028438	-1.362433275
DNAJC10	3.37E-07	0.014009124	0.772341657			MIER1	1.00E-07	0.004169923	-0.851664263
NUP62CL	3.38E-07	0.014019303	1.003612424			AOC3	1.03E-07	0.004266147	-1.254255533
TWISTNB	3.40E-07	0.014107529	0.842322205			TAGLN	1.03E-07	0.004290491	-0.946250632
C2	3.40E-07	0.014107529	1.132138225			MAPK3	1.04E-07	0.004327222	-0.926990655
TP53RK	3.45E-07	0.014339383	0.834546966			GRAMD1C	1.05E-07	0.004351855	-0.781220639
RGS16	3.46E-07	0.014360083	0.909356002			FAM63A	1.06E-07	0.004401472	-0.775806818
MRPL3	3.46E-07	0.014372763	1.037306783			CIDEC	1.07E-07	0.004438993	-1.141444249
EIF5B	3.46E-07	0.014372763	0.704555897			STX12	1.07E-07	0.004438993	-0.820316238
KLK10	3.46E-07	0.014372763	1.072228309			ITGA8	1.08E-07	0.004470599	-0.957915836
PSMA7	3.49E-07	0.014473291	0.736777037			CPT1A	1.09E-07	0.004540355	-0.948891517
GTF2IRD1	3.51E-07	0.014567704	1.263558657			TRPM4	1.12E-07	0.004630622	-1.059657301
NANP	3.53E-07	0.014637441	0.956512264			B3GNT6	1.13E-07	0.00469601	-1.127215942
DDX18	3.54E-07	0.014710137	0.820480028			SMAD7	1.16E-07	0.004815648	-0.916495622
ANXA3	3.55E-07	0.014744234	1.131200613			PTGDR	1.17E-07	0.004863109	-1.561007672
COL8A1	3.69E-07	0.015334044	0.778953868			APOBEC3B	1.18E-07	0.004892164	-1.052182355
NME1	3.71E-07	0.015422285	1.140786115			GIPC1	1.20E-07	0.004979106	-0.906574485
LRP11	3.72E-07	0.015440141	1.059691402			EDIL3	1.20E-07	0.004992933	-1.17801229
CAMSAP1	3.74E-07	0.015511212	0.628767811			CCL8	1.21E-07	0.005021276	-1.355161821
FRMD5	3.75E-07	0.015568524	1.031753189			SIAE	1.21E-07	0.005034608	-1.056546321
TGDS	3.78E-07	0.015690082	0.931255777			SSBP2	1.21E-07	0.005039528	-0.997801663
SSX2IP	3.80E-07	0.015798227	0.908550295			FABP4	1.23E-07	0.005101257	-1.701113206
RACGAP1	3.84E-07	0.015943386	1.021825501			RNASEL	1.23E-07	0.005104711	-0.907369435
PSPH	3.86E-07	0.016016381	0.796197902			C15orf48	1.24E-07	0.005159953	-1.453336775
MTHFD1	3.86E-07	0.016016381	0.885256704			DYRK2	1.25E-07	0.005189906	-0.798011514
GRHL1	3.87E-07	0.016089104	1.071967034			RCAN2	1.26E-07	0.005221021	-1.138818125
E2F3	3.88E-07	0.016089654	0.847019162			EPAS1	1.26E-07	0.005232946	-0.709329666
GNA15	3.91E-07	0.01623704	0.81664442			VAMP8	1.27E-07	0.005276282	-0.762072083
ELOVL5	3.93E-07	0.016311153	0.866379873			WASL	1.28E-07	0.005305339	-0.685312294
SLC28A3	4.05E-07	0.016799795	0.984801583			CGN	1.28E-07	0.005313704	-1.176107149
MTFR1	4.12E-07	0.017106515	0.770412572			C1orf210	1.29E-07	0.005344889	-1.252280606
PAK1IP1	4.13E-07	0.017145182	1.033483183			PRKACB	1.29E-07	0.00537622	-1.304524833
E2F6	4.31E-07	0.017898216	0.972649271			GLDN	1.30E-07	0.005378566	-1.336544231
HAUS6	4.33E-07	0.017980404	0.961105713			ATP8A1	1.33E-07	0.005542633	-1.020085943
PPRC1	4.43E-07	0.018395871	1.002843155			LMOD1	1.37E-07	0.005679952	-1.115226501
FBL	4.49E-07	0.018648806	1.002287511			ACO2	1.37E-07	0.005695383	-0.856810683
RPA3	4.57E-07	0.01896219	0.800960159			ALPI	1.39E-07	0.005773064	-1.035788584
CTSH	4.60E-07	0.019088816	0.847146155			PLN	1.39E-07	0.005788706	-1.078491004
RAN	4.62E-07	0.019163002	0.932572793			KLRB1	1.39E-07	0.005788706	-1.114472282
TTF2	4.64E-07	0.019258745	0.891558569			FBLN1	1.41E-07	0.005851626	-1.090031129
ADNP	4.72E-07	0.019602386	0.709290403			CCNYL1	1.48E-07	0.006141866	-1.003918584
WDR77	4.72E-07	0.019602386	0.895781128			PRSS8	1.50E-07	0.006207966	-0.916440261
DKC1	4.74E-07	0.019696628	1.123508709			FZD5	1.51E-07	0.006257929	-0.734378882
DIO2	4.77E-07	0.019819746	0.832140695			GPM6B	1.51E-07	0.00627922	-1.072525163
SLC29A1	4.78E-07	0.019863458	0.945268145			IL10RB	1.52E-07	0.006308227	-1.172760441
CKLF	4.79E-07	0.01990725	0.690664164			AKAP7	1.56E-07	0.006478327	-0.919285838
SERPINE1	4.81E-07	0.019955454	0.996922804			SYTL2	1.61E-07	0.006687475	-1.018376318
KLK7	4.91E-07	0.020406874	1.112938737			SPARCL1	1.65E-07	0.006830845	-1.234844065
CXCL9	4.92E-07	0.020439064	1.387742232			CASP5	1.66E-07	0.006907226	-1.016047505
SLC39A6	5.02E-07	0.020845649	0.841449525			CYP27A1	1.67E-07	0.006938564	-0.767763205
ZWINT	5.08E-07	0.021074427	0.876440305			FOLR2	1.68E-07	0.006984289	-0.910145697
DUSP10	5.25E-07	0.021810248	0.86219599			LGALS3	1.69E-07	0.007011729	-0.991210915
KLK11	5.35E-07	0.022201901	1.218862436			SLC15A1	1.69E-07	0.007011729	-1.217656746
HDAC2	5.46E-07	0.022686287	0.787968415			LGI1	1.70E-07	0.007067024	-0.881469881
ANXA9	5.49E-07	0.022787855	1.14625411			COL17A1	1.72E-07	0.007122682	-0.829109084
AQP9	5.54E-07	0.022987507	1.199434651			NDRG1	1.75E-07	0.007272891	-0.767015898
DGAT2	5.57E-07	0.023129734	1.145100615			PRKAR2B	1.77E-07	0.007339611	-1.095220762
INTS2	5.64E-07	0.023429359	0.802985823			CHMP1B	1.79E-07	0.007425731	-0.915691919
CMTM8	5.73E-07	0.023800122	0.953663372			ADRA2A	1.81E-07	0.007503149	-1.194364218
PSRC1	5.75E-07	0.023884858	1.043153787			GNA13	1.81E-07	0.007503149	-0.760433723
GNPNAT1	5.76E-07	0.023935921	0.86401849			MAST2	1.81E-07	0.007522608	-0.735865951
TIMELESS	5.84E-07	0.024244215	0.952657251			RILP	1.82E-07	0.007561653	-1.012411556
EEF1E1	5.91E-07	0.024529817	1.260933586			FRZB	1.83E-07	0.007584405	-1.130713428
MAD2L2	5.91E-07	0.024529817	0.882432746			TMEM127	1.86E-07	0.00773945	-0.768644012
FAM64A	5.91E-07	0.024555811	1.017347865			GNG7	1.88E-07	0.007793342	-1.146268636
FTSJ1	5.91E-07	0.024555811	0.739761488			CPM	1.89E-07	0.007865092	-1.455062379
CYP39A1	5.94E-07	0.024660415	1.032087596			CD79A	1.91E-07	0.007941074	-0.818055089
ESPL1	5.96E-07	0.02476539	0.757472269			HSD17B11	1.95E-07	0.008084801	-0.889657084
GRAMD1A	5.98E-07	0.024818017	1.083884192			KAT2B	1.97E-07	0.008180995	-1.071924349
STC1	6.01E-07	0.024954732	1.107361357			ABHD5	2.07E-07	0.008594143	-0.669874288
CALU	6.05E-07	0.02513574	0.914164156			PELI2	2.07E-07	0.008594143	-0.711584135
CDCA8	6.11E-07	0.025385502	0.889740947			CBX7	2.22E-07	0.0092219	-0.882156223
FAM92A1	6.17E-07	0.0256031	1.113013281			CCL23	2.24E-07	0.009287414	-1.839732399
E2F5	6.22E-07	0.025835781	1.075670274			SHD	2.26E-07	0.00938467	-0.73538005
UTP6	6.22E-07	0.025835781	0.620191735			TMOD1	2.26E-07	0.00938467	-0.712099069
YEATS2	6.25E-07	0.025944908	0.712068362			OSBPL1A	2.31E-07	0.009585775	-1.11496433
EXOSC2	6.29E-07	0.026109318	0.81074236			HTR4	2.32E-07	0.009621346	-0.847227684
ODAM	6.31E-07	0.026219407	1.011610572			ATG4A	2.39E-07	0.009911902	-0.716834603
OTUB2	6.43E-07	0.026713533	0.826857416			HEXIM1	2.40E-07	0.009985672	-0.724729634
PCDH17	6.50E-07	0.027000909	0.833821698			MFSD11	2.42E-07	0.0100599	-0.70089155
EPRS	6.53E-07	0.02711412	0.704521535			ATG4D	2.44E-07	0.010134586	-0.767184104
SFRP4	6.64E-07	0.027570929	1.210009174			PPARGC1A	2.45E-07	0.010184633	-1.29860073
CYP27B1	6.68E-07	0.027743877	1.030921792			ACSF2	2.51E-07	0.010410037	-1.119720824
RCC2	6.72E-07	0.027917729	0.942898295			ABCA5	2.51E-07	0.010412402	-1.050657742
ADK	6.74E-07	0.02797588	0.785999665			PRSS3	2.52E-07	0.01046359	-0.705605776
WDR12	6.75E-07	0.028034133	1.145005547			SCAMP2	2.52E-07	0.01046359	-0.739432228
NCAPG2	6.80E-07	0.0282142	1.058932613			IL1R2	2.52E-07	0.010474289	-1.466752214
SRM	6.89E-07	0.028622241	0.916058546			CLDN5	2.57E-07	0.010678899	-1.34306541
TAF1B	6.91E-07	0.028681613	0.60326008			RELN	2.60E-07	0.010801446	-0.800946443
PKP4	6.97E-07	0.028920128	0.597665102			ECHDC2	2.62E-07	0.01088069	-0.723986084
SUPT16H	7.01E-07	0.029100097	0.701888563			CXCL13	2.62E-07	0.010894047	-1.404709896
IPO7	7.05E-07	0.029280999	0.788851898			SLITRK6	2.65E-07	0.011008821	-1.001046747
SKP2	7.05E-07	0.029280999	0.777545507			ADAMTSL3	2.71E-07	0.011233253	-0.91200831
HSPA4L	7.08E-07	0.02940212	0.918020499			PDE8A	2.74E-07	0.011393904	-0.839887992
ASCC3	7.13E-07	0.029584584	0.633093336			TRAF3IP2	2.86E-07	0.011870043	-0.695628771
H2AFZ	7.24E-07	0.030075773	0.745815098			MYO1D	2.87E-07	0.011927133	-0.65832569
AGT	7.26E-07	0.030143437	1.101223294			CDKN1A	2.96E-07	0.012274502	-0.885406646
SRPRB	7.30E-07	0.030323904	0.83134197			CD14	2.97E-07	0.012333208	-0.9400446
DCLRE1B	7.42E-07	0.030825288	0.652500276			FMN2	2.98E-07	0.012362648	-0.736816032
MMP11	7.57E-07	0.03141728	1.14868726			USP2	2.99E-07	0.012421706	-1.241729328
ETS2	7.59E-07	0.031525954	0.652766824			NOSTRIN	3.02E-07	0.012540525	-0.872030832
METTL1	7.67E-07	0.031848798	0.802245657			CCNDBP1	3.02E-07	0.012540525	-0.694755202
TDO2	7.83E-07	0.032502755	0.744196356			NKX2-3	3.20E-07	0.01329229	-1.344565116
ZWILCH	7.84E-07	0.032568762	0.953245715			MAN1A1	3.23E-07	0.01339908	-0.76994975
FABP6	7.86E-07	0.03263488	1.416042105			TMC4	3.28E-07	0.013621203	-0.85892521
PIWIL1	7.98E-07	0.03312409	1.098660521			PCSK7	3.33E-07	0.013814029	-0.724102308
LPGAT1	8.05E-07	0.033437064	0.66871198			F13A1	3.33E-07	0.013817955	-1.118648824
TUBGCP3	8.09E-07	0.033572345	0.558289884			FAM83E	3.41E-07	0.014140458	-0.849066948
TKT	8.10E-07	0.033640157	0.927911207			PRPH	3.56E-07	0.014777714	-1.332008445
CD46	8.12E-07	0.033708082	0.843434003			PGM5	3.56E-07	0.014777714	-1.138799067
HSPE1	8.24E-07	0.034210667	1.206113912			TMEM61	3.61E-07	0.014984764	-0.986827982
LIF	8.34E-07	0.034625388	0.992536995			ANKS4B	3.61E-07	0.014984764	-0.627069513
E2F8	8.40E-07	0.034880425	1.041201527			SDPR	3.70E-07	0.015349578	-1.369702184
LRRC34	8.44E-07	0.035044111	0.952153669			C1QTNF7	3.82E-07	0.015864324	-0.942449695
NUDT1	8.47E-07	0.03518458	0.921896425			C5orf30	3.86E-07	0.016013896	-0.849905224
IL20RA	8.50E-07	0.035302218	0.681010336			SAMD9	3.86E-07	0.016016381	-0.995956145
TTC26	8.59E-07	0.035656952	0.907089269			CITED2	3.88E-07	0.016126396	-1.134697964
PFDN2	8.66E-07	0.035942874	0.733477933			PBLD	3.89E-07	0.016164592	-1.291234067
TNS4	8.75E-07	0.036324579	1.21836643			SSPN	3.89E-07	0.016164592	-1.070358632
EPSTI1	8.78E-07	0.036447833	0.953352878			BDKRB1	3.90E-07	0.016200088	-1.018178333
REEP6	8.82E-07	0.036614132	1.006836544			VAPA	3.91E-07	0.01623704	-0.76517883
CDK2	8.85E-07	0.036739026	0.729234583			HIST1H2BD	3.93E-07	0.016316418	-0.921732854
CXCL8	8.87E-07	0.036829279	1.383265321			NDRG2	3.94E-07	0.016348315	-0.871232876
RRP15	8.88E-07	0.036885348	1.101769175			IMPA1	3.95E-07	0.016385548	-0.763071051
UTP20	8.99E-07	0.037346079	0.824278193			PPAP2A	3.95E-07	0.016388785	-1.032000995
NUP35	9.10E-07	0.037790819	0.993310204			ADAMTS1	3.97E-07	0.016497671	-0.981079882
TMEM41A	9.13E-07	0.037923262	0.720318732			OSTBETA	3.98E-07	0.016533351	-1.537181255
CCT7	9.13E-07	0.037923262	0.77370656			TXNIP	3.99E-07	0.016546289	-0.999610543
TOPBP1	9.35E-07	0.038832167	0.714062233			TLR3	4.08E-07	0.016935146	-1.097204941
RAD54L	9.36E-07	0.038859244	1.126200563			PDE7B	4.12E-07	0.017092716	-1.158737927
WNT11	9.39E-07	0.038985401	0.818267097			TRAK2	4.13E-07	0.017145182	-0.817437165
HSP90AA1	9.43E-07	0.039139139	0.617173402			PLS1	4.13E-07	0.017145182	-0.862581188
DKK4	9.44E-07	0.039216197	0.707257455			SLC2A13	4.16E-07	0.017261617	-0.822545372
TMPO	9.46E-07	0.039293381	0.57944418			KCTD9	4.17E-07	0.017331263	-0.935570337
MINA	9.50E-07	0.03944813	0.690704559			TEP1	4.18E-07	0.017339606	-0.792048116
WDHD1	9.67E-07	0.0401508	1.109972142			MLX	4.19E-07	0.017378711	-0.548734061
PRRG1	9.67E-07	0.0401508	0.642229284			SETBP1	4.20E-07	0.01745714	-1.258702446
ZIC2	9.72E-07	0.040350992	1.33427041			CHFR	4.23E-07	0.017575337	-0.760026002
MTAP	9.77E-07	0.040545659	0.682115307			PEX26	4.27E-07	0.017734741	-1.053542489
DTD1	9.80E-07	0.040704505	0.730332124			KTN1	4.35E-07	0.018054818	-0.783033964
CCT8	9.84E-07	0.04086387	0.634864634			CCDC107	4.44E-07	0.018421539	-0.760001727
GPX2	9.84E-07	0.04086493	0.997592962			RNF11	4.44E-07	0.018421539	-0.596778102
EXOSC4	9.90E-07	0.041103892	0.742250659			COLEC12	4.45E-07	0.018479876	-1.128966499
SCML1	9.90E-07	0.041112725	1.185111513			DOLPP1	4.47E-07	0.01854515	-0.729758452
NIT2	1.01E-06	0.04182503	0.992613075			OASL	4.49E-07	0.018627941	-0.758494206
SP6	1.01E-06	0.041912468	0.809257364			PDGFD	4.51E-07	0.018733731	-0.892481825
CHCHD6	1.01E-06	0.041986782	0.911647189			ANKRD9	4.55E-07	0.018878163	-0.7693022
NTHL1	1.02E-06	0.04215761	0.720585182			RDH5	4.55E-07	0.018878163	-1.143656541
MAP7D2	1.03E-06	0.042651478	0.920960198			SLC35A3	4.59E-07	0.019046529	-0.726557335
DDIT4	1.03E-06	0.042651478	1.004507816			RAB9A	4.61E-07	0.01913118	-0.592729691
BUB3	1.04E-06	0.043233742	0.655285087			A1CF	4.66E-07	0.019336893	-1.094361696
SLC5A1	1.06E-06	0.044077027	0.767685197			ACADVL	4.73E-07	0.019645698	-1.035334205
THAP10	1.07E-06	0.044247318	0.66241662			PEX11A	4.73E-07	0.019645698	-0.718816874
ACTL6A	1.07E-06	0.044473542	1.082886569			CLEC10A	4.83E-07	0.02003911	-1.009277836
BID	1.07E-06	0.044503782	0.844960488			IL18	4.90E-07	0.020349616	-1.000862518
CSTF3	1.10E-06	0.045629489	0.889743027			FBLIM1	4.92E-07	0.020439064	-0.95038657
ZNF280C	1.10E-06	0.045673529	1.056038674			ZNF575	4.96E-07	0.020589708	-1.177692212
CCDC34	1.10E-06	0.045717056	0.803268449			PROM2	4.98E-07	0.020664121	-0.784992225
ALCAM	1.10E-06	0.045717056	0.657391759			PRKCD	4.99E-07	0.020709379	-0.846287967
BCCIP	1.10E-06	0.045804762	0.688436848			F2RL1	5.11E-07	0.021212695	-0.95069595
KDELC1	1.13E-06	0.046722521	0.947136844			MEF2C	5.14E-07	0.021334162	-1.065164971
SLC22A3	1.13E-06	0.047076424	1.334736463			TMED6	5.19E-07	0.021538263	-0.836263892
ARID3A	1.14E-06	0.047254175	1.094343423			TMCO1	5.22E-07	0.021679061	-0.597339126
ACSL4	1.15E-06	0.047588569	0.861512448			LYVE1	5.30E-07	0.022002977	-1.396178025
IL1A	1.16E-06	0.047970544	1.097280534			FAM134B	5.39E-07	0.022392703	-0.937500869
MRPS17	1.16E-06	0.048331962	1.091469844			STX19	5.41E-07	0.022443005	-0.834815515
CYB5R2	1.19E-06	0.049336439	0.64547141			KCTD12	5.42E-07	0.022490975	-0.926169661
NKD2	1.20E-06	0.049799423	1.303190434			CALML4	5.50E-07	0.022833308	-0.628185672
FUT8	1.22E-06	0.050467673	0.726350499			FAM43A	5.52E-07	0.022931763	-0.804392717
PRPF19	1.22E-06	0.05056291	0.712406454			ATP8B1	5.61E-07	0.023289599	-0.944729053
C1orf112	1.23E-06	0.050923168	0.899043448			ZFP3	5.73E-07	0.023783004	-0.81759728
RANBP2	1.23E-06	0.051233771	0.595332091			MTM1	5.74E-07	0.023833885	-0.801604412
CTPS2	1.24E-06	0.051523545	0.696989666			PPARGC1B	5.75E-07	0.023884858	-0.668310425
VRK1	1.24E-06	0.05162044	0.946059748			SLC20A1	5.81E-07	0.024110696	-0.935379523
BRCA1	1.25E-06	0.05206705	0.88845185			TNFRSF1A	5.85E-07	0.024295918	-0.755815737
TRAP1	1.27E-06	0.052696337	1.003299095			AFG3L2	5.89E-07	0.024451577	-0.589804565
SHCBP1	1.27E-06	0.052840958	1.022784544			CPA3	5.98E-07	0.024847957	-0.779823527
CENPW	1.28E-06	0.05294658	0.958705485			MTMR11	5.99E-07	0.024870737	-0.809900715
CCNB1IP1	1.29E-06	0.053590457	0.86705149			PPP1R12B	6.00E-07	0.024923551	-0.730682178
SLC41A1	1.29E-06	0.053590457	0.614243158			MOGAT2	6.02E-07	0.024976457	-1.179105251
NUP210	1.30E-06	0.053790858	0.703391208			ABHD6	6.18E-07	0.025672809	-0.674629543
RANGAP1	1.30E-06	0.053821218	0.757950515			CLRN3	6.24E-07	0.025890297	-0.751385909
GNL2	1.31E-06	0.054294592	0.74411946			CNTN3	6.35E-07	0.026380132	-1.676920488
JAG2	1.32E-06	0.054802252	0.906909344			TMEM220	6.42E-07	0.026656416	-1.322129744
XRN2	1.32E-06	0.05500642	0.654704675			BMP5	6.43E-07	0.026713533	-1.297672737
WDR35	1.33E-06	0.05501662	0.887608792			TSC22D3	6.52E-07	0.027057465	-0.939270332
PDPN	1.33E-06	0.05501662	1.027368971			CERK	6.54E-07	0.027170874	-0.724197148
TCFL5	1.33E-06	0.055211222	0.983497969			UAP1	6.65E-07	0.027628478	-0.61799107
TPD52L1	1.33E-06	0.055313861	0.847188484			NR3C1	6.71E-07	0.027862066	-1.033164796
RBM28	1.33E-06	0.055419759	0.968560309			CLEC3B	6.77E-07	0.028093009	-1.590075567
BGN	1.34E-06	0.055519616	1.000036968			BCL2	6.81E-07	0.028268156	-0.766275582
ORC6	1.34E-06	0.055782087	1.082019973			SNX24	6.88E-07	0.028562972	-0.845858875
SLC25A32	1.37E-06	0.056977837	0.947518407			TEF	6.88E-07	0.028562972	-0.755359111
BIRC5	1.38E-06	0.057400284	0.956735717			ATP2B1	6.95E-07	0.028860345	-0.81446516
SF3B3	1.40E-06	0.058308193	0.823486067			BSG	6.98E-07	0.028980015	-0.802642414
PTPN13	1.42E-06	0.05915513	0.898363977			FGFR3	6.99E-07	0.029040004	-0.669769459
NSUN2	1.43E-06	0.059333744	0.630287656			KIF1C	7.01E-07	0.029100097	-0.736500468
IMPDH2	1.45E-06	0.060011852	0.939855547			DNER	7.04E-07	0.029220595	-0.583385594
POLA1	1.47E-06	0.06109664	0.840978155			MB	7.14E-07	0.029645614	-0.869276061
SLC6A20	1.47E-06	0.061209324	1.09909837			BTBD3	7.35E-07	0.030511121	-0.724247202
STK31	1.48E-06	0.061315463	0.901772074			CHRNA1	7.38E-07	0.030636466	-0.651692609
DEPDC1B	1.48E-06	0.061321173	1.150340597			SLIT3	7.47E-07	0.031015078	-0.975798899
CDT1	1.48E-06	0.061545382	1.012705214			CFH	7.49E-07	0.031078558	-1.113090626
PRPF4	1.48E-06	0.061545382	0.836900836			ENPP1	7.55E-07	0.03133356	-0.707643236
NFXL1	1.48E-06	0.061657742	1.154950521			PTPN21	7.56E-07	0.031397582	-0.727323418
CENPK	1.49E-06	0.061754984	1.313269084			POLD4	7.62E-07	0.031654763	-0.961052024
SLC7A1	1.49E-06	0.061754984	0.989234471			SLC23A3	7.63E-07	0.031675194	-0.833860377
CMTM7	1.49E-06	0.061770273	0.645695078			VLDLR	7.66E-07	0.031804782	-1.200471299
MRPS23	1.50E-06	0.0623355	0.86255438			CRK	7.67E-07	0.031848798	-0.691467928
PSME4	1.50E-06	0.0623355	0.598662996			DPEP2	7.69E-07	0.031913696	-0.68217203
NEIL3	1.51E-06	0.062790778	0.997047259			GSTM4	7.70E-07	0.031978704	-0.612544984
ARHGAP11A	1.51E-06	0.062790778	0.995377508			ARHGAP17	7.76E-07	0.032239842	-0.635666679
CPOX	1.51E-06	0.062790778	0.769590783			B3GNT5	7.78E-07	0.032305404	-0.659923369
XPO1	1.54E-06	0.064057106	0.673478469			PLEKHA7	7.81E-07	0.03243686	-0.653895674
PHF14	1.55E-06	0.064406137	0.790504637			RPS6KA1	7.83E-07	0.032502755	-0.704398693
SLC12A8	1.56E-06	0.064673512	0.96988588			TSPAN3	7.86E-07	0.03263488	-0.8349869
DEK	1.57E-06	0.065344644	0.659701963			HDAC9	7.94E-07	0.032967151	-0.652658791
TDP1	1.57E-06	0.065344644	0.604696192			PDE2A	8.07E-07	0.033504648	-0.816526173
MSLN	1.57E-06	0.065362386	0.90933441			NBEA	8.11E-07	0.033663881	-0.881088798
WDR54	1.59E-06	0.065818154	0.647016103			CTSG	8.17E-07	0.033912545	-1.501077859
WNT5A	1.59E-06	0.0660571	1.169251137			CHAD	8.25E-07	0.034255613	-0.764137565
MRPL9	1.59E-06	0.06617516	0.662842467			TOM1L2	8.30E-07	0.034462839	-0.562942732
DSCC1	1.60E-06	0.066523506	1.120155593			KIAA1522	8.40E-07	0.034880425	-0.771264617
EREG	1.61E-06	0.067014453	1.013972598			SYNM	8.41E-07	0.034904091	-1.274940956
CELSR3	1.62E-06	0.067135073	1.134344222			PTGDS	8.44E-07	0.035044111	-1.014414805
POLB	1.64E-06	0.067984489	0.723282492			ABCC3	8.47E-07	0.035161151	-0.767763408
CCND1	1.65E-06	0.068351256	0.979573487			NXPE4	8.55E-07	0.035483928	-1.678223231
CTNNBL1	1.65E-06	0.068473878	0.676955506			PPP1R3C	8.67E-07	0.036014652	-0.871666617
PFKM	1.68E-06	0.069710208	0.763516701			CCBE1	8.73E-07	0.036230703	-0.590409247
NSDHL	1.68E-06	0.069834857	0.812372354			SH3RF1	8.74E-07	0.03630296	-0.729579023
MASTL	1.70E-06	0.070586661	0.911299291			MS4A2	8.78E-07	0.036469126	-0.786580112
OLFM4	1.70E-06	0.070586661	1.089990954			CRADD	8.80E-07	0.036520451	-0.496343139
EIF5A2	1.71E-06	0.070840507	1.086213995			RNASE1	8.83E-07	0.036666047	-0.975454113
NUP160	1.71E-06	0.071091601	0.753967878			CRAT	8.85E-07	0.036739026	-0.705334901
DPM1	1.73E-06	0.071982488	0.818792939			TTR	8.94E-07	0.037105741	-0.817030751
PPIH	1.73E-06	0.071982488	0.744795048			BPNT1	8.95E-07	0.037179449	-0.627165106
THUMPD2	1.75E-06	0.072829484	0.769832092			CLDN7	8.96E-07	0.037198763	-1.07524418
SRFBP1	1.76E-06	0.073012018	0.822517838			PPP2CB	8.99E-07	0.037327231	-0.71030141
TXLNG	1.76E-06	0.073081205	0.836778576			ASAP3	8.99E-07	0.037346079	-0.939248375
SUV39H1	1.76E-06	0.073271309	0.839041225			DES	9.06E-07	0.037624263	-1.312647274
NARS2	1.77E-06	0.073661684	0.932661129			CSRP1	9.12E-07	0.037848327	-0.878815847
TGS1	1.79E-06	0.074316159	0.784614092			TRIM36	9.21E-07	0.038224239	-0.92536484
PAXIP1	1.80E-06	0.074579302	0.756568553			LRRC31	9.32E-07	0.038679434	-0.959342995
OCA2	1.80E-06	0.074579302	0.719292914			UST	9.36E-07	0.038844992	-0.770538345
AP3M2	1.81E-06	0.074975473	0.877485066			MTUS1	9.52E-07	0.039525695	-0.687619485
KPNA2	1.82E-06	0.07563679	0.960471039			ACAT1	9.59E-07	0.039837226	-0.911829004
NOP14	1.82E-06	0.07563679	0.747039573			KIT	9.65E-07	0.040078352	-0.973156771
TBC1D16	1.82E-06	0.075773077	0.748647769			CADM3	9.67E-07	0.0401508	-1.047885512
MARCKSL1	1.83E-06	0.075906696	0.854385953			CTSA	9.77E-07	0.040545659	-0.746356807
AMZ2	1.85E-06	0.07671254	0.615481582			DHDDS	9.78E-07	0.040625017	-0.909271182
RFC5	1.88E-06	0.077934665	0.613604799			RAB27A	9.82E-07	0.040784123	-0.919480498
STT3B	1.90E-06	0.078758394	0.634401287			C7orf31	9.88E-07	0.041023713	-1.01789792
LPCAT1	1.92E-06	0.079873539	0.915482421			FECH	9.88E-07	0.041023755	-0.541967228
NOL8	1.94E-06	0.080708683	0.936229802			TMEM9B	9.90E-07	0.041103892	-0.650263493
GAL	1.95E-06	0.080849516	0.785282389			CYP2C18	9.92E-07	0.04118416	-1.085019877
NUDT5	1.96E-06	0.081414895	0.743182663			MYOM1	1.01E-06	0.041831019	-1.576619986
KIAA1549	1.97E-06	0.081785612	1.158433557			DAAM2	1.03E-06	0.042817168	-0.766575498
CADPS	1.98E-06	0.082338568	1.124898346			FTH1	1.04E-06	0.043066709	-0.791782264
FBXL2	2.00E-06	0.083130838	0.694282987			PACSIN2	1.04E-06	0.043150158	-0.83409053
GPR19	2.01E-06	0.083275184	1.036309597			GNPTAB	1.05E-06	0.043485303	-0.669166313
SULT2B1	2.01E-06	0.083453426	1.14443526			KBTBD11	1.05E-06	0.043631915	-0.887714534
NSUN5	2.04E-06	0.084583716	0.717252483			RBPMS2	1.05E-06	0.043738083	-1.27183999
PTP4A3	2.04E-06	0.08473016	1.040784728			CHMP2B	1.06E-06	0.043907283	-0.521729523
BMP4	2.06E-06	0.085365498	0.993850371			AVPI1	1.06E-06	0.043992087	-0.747807362
PDRG1	2.07E-06	0.085761197	0.804484631			SLC9A9	1.07E-06	0.044304189	-0.947127973
PSTPIP2	2.07E-06	0.085909338	0.680618792			TCN2	1.08E-06	0.044675446	-1.044110489
SET	2.07E-06	0.085909338	0.731070264			LMO3	1.08E-06	0.044984702	-0.916284386
AASDHPPT	2.11E-06	0.087553011	0.694418672			TSHZ1	1.09E-06	0.045367628	-0.737950674
PNPT1	2.15E-06	0.089209722	0.942951862			ATP6V1D	1.11E-06	0.046156992	-0.58103325
CUL4A	2.16E-06	0.089682783	0.563464919			PGPEP1	1.12E-06	0.046511476	-0.601300706
CENPH	2.18E-06	0.090697111	1.040342585			IQGAP2	1.15E-06	0.047611285	-0.952157112
SFXN3	2.20E-06	0.091386307	0.608589614			PAFAH2	1.15E-06	0.047679257	-0.784906005
PARP1	2.23E-06	0.092484341	0.664503964			SUCLG2	1.15E-06	0.047770089	-0.775764945
STIP1	2.25E-06	0.09342421	0.702150992			SH3KBP1	1.16E-06	0.048226415	-0.617506265
MTDH	2.25E-06	0.093593349	0.594594671			CCL13	1.16E-06	0.048331962	-0.999488658
CD3EAP	2.27E-06	0.094232027	0.840532117			UGT2B17	1.17E-06	0.048461977	-1.844747726
KLF7	2.27E-06	0.094347629	0.769581763			PTGIS	1.17E-06	0.048778796	-1.011128771
ZNF200	2.28E-06	0.094713416	0.658669759			FBLN2	1.18E-06	0.04887816	-1.09061962
G3BP1	2.28E-06	0.094874333	0.673147967			DUSP1	1.18E-06	0.049061316	-0.949268363
CHAF1B	2.29E-06	0.095035478	0.905099032			SIDT2	1.19E-06	0.049243131	-0.677096806
EPHB1	2.31E-06	0.095844631	0.684503666			FEZ2	1.19E-06	0.049336439	-0.571370824
LMNB2	2.32E-06	0.096463995	1.114122821			WISP2	1.19E-06	0.04942927	-1.495439812
PRMT3	2.32E-06	0.096496079	1.151235674			USP53	1.19E-06	0.049617247	-0.632939222
PWP1	2.34E-06	0.096987082	0.749179654			AMT	1.20E-06	0.04980519	-0.659349519
PITX1	2.34E-06	0.096987082	0.788597921			IGSF10	1.22E-06	0.05056291	-0.87347325
GPN3	2.39E-06	0.099074535	0.758346499			LTK	1.23E-06	0.051233771	-0.660277859
RIOK1	2.41E-06	0.100145372	0.788191761			KCNK5	1.24E-06	0.051330211	-0.821381667
ALS2	2.44E-06	0.101500575	0.481447294			RXRA	1.24E-06	0.051426803	-0.663247511
GNL3	2.46E-06	0.102000069	0.85883528			AKR7A3	1.24E-06	0.051523545	-0.813014795
SRD5A1	2.50E-06	0.103908955	0.692396388			DOK4	1.25E-06	0.052107192	-0.797263215
VEGFA	2.53E-06	0.105130886	0.560558714			SESN2	1.26E-06	0.052499342	-0.828909986
CCDC59	2.54E-06	0.105658224	0.741552242			BAD	1.27E-06	0.052597763	-0.50309559
SFTA2	2.56E-06	0.106247805	1.159195137			ITGB7	1.27E-06	0.052696337	-0.736743998
DNTTIP1	2.59E-06	0.107431965	0.718861766			TNFSF10	1.27E-06	0.052840958	-1.194016916
TACSTD2	2.60E-06	0.107966037	1.646176446			ALAD	1.28E-06	0.052992985	-0.531733633
ZC3HC1	2.61E-06	0.10850807	0.457999668			CLIP4	1.28E-06	0.053231338	-0.773058379
ASPH	2.63E-06	0.109049481	0.602877461			MUC12	1.29E-06	0.053411505	-1.348491367
APEX1	2.66E-06	0.110321534	0.73997917			B3GNT7	1.30E-06	0.053879477	-1.559355904
PARK7	2.66E-06	0.110321534	0.461086219			FOXA1	1.31E-06	0.054294592	-0.679992799
LIG1	2.66E-06	0.110504261	0.792515688			PRR13	1.31E-06	0.054497184	-0.666126686
DSC3	2.69E-06	0.11154499	1.104868563			CAMK1D	1.32E-06	0.054802252	-0.678157038
DCTD	2.70E-06	0.111975179	0.656191725			PLA2G10	1.32E-06	0.05482461	-1.286657251
CCT4	2.70E-06	0.112160185	0.752971136			MYOC	1.32E-06	0.05500642	-1.374738809
WDR3	2.71E-06	0.112345447	0.93465274			GALM	1.33E-06	0.055108742	-0.704400668
TRIM32	2.71E-06	0.112345447	0.514682309			HADH	1.33E-06	0.055211222	-0.615083065
DDX10	2.71E-06	0.112530963	1.022468604			CGRRF1	1.34E-06	0.055829444	-0.59571048
SIM2	2.71E-06	0.112530963	1.060444966			NCOA4	1.36E-06	0.056453424	-0.551786077
TFDP1	2.72E-06	0.112902761	0.863336646			ABCG1	1.39E-06	0.05771883	-0.583306501
GIF	2.73E-06	0.113275582	0.657010143			ATP1B3	1.40E-06	0.058253013	-0.632243923
DKK1	2.75E-06	0.114024302	0.727638612			ZFPM2	1.41E-06	0.058683319	-0.651261266
NXT1	2.78E-06	0.115483989	0.934340088			MT2A	1.41E-06	0.058729634	-1.313963195
PPT1	2.79E-06	0.115914166	0.768416508			TMEM133	1.41E-06	0.058730443	-0.758744874
MPHOSPH10	2.80E-06	0.116104579	0.775064507			HCFC2	1.42E-06	0.058791309	-0.582213188
COL1A2	2.82E-06	0.116943536	1.075317405			LPP	1.42E-06	0.059116271	-0.682498467
ZNF367	2.93E-06	0.121788944	1.039685368			HIST1H1C	1.42E-06	0.05915513	-1.185603003
MYBL2	2.94E-06	0.122168194	0.837341065			EYA2	1.43E-06	0.059231988	-1.256321311
IL1RAP	2.98E-06	0.123536011	0.769797105			ADTRP	1.43E-06	0.05937164	-1.452246441
IPO5	3.02E-06	0.125236216	0.97497864			AGTR1	1.43E-06	0.059551882	-0.954508025
MRPL50	3.03E-06	0.125759702	1.012730498			SEC23A	1.44E-06	0.059661202	-0.522167961
NOD2	3.03E-06	0.125963499	0.870597489			ADCY6	1.45E-06	0.060210312	-0.739599699
GTPBP3	3.05E-06	0.126576542	0.4983086			PLCD3	1.46E-06	0.060443908	-0.884227932
RSL1D1	3.07E-06	0.127577291	0.885448719			CAMK2D	1.47E-06	0.060986136	-0.697223715
NOL11	3.10E-06	0.128638005	0.746126026			AHNAK	1.49E-06	0.061975684	-0.786252715
CAD	3.10E-06	0.128760839	0.903240754			B3GNT8	1.50E-06	0.062197014	-0.953332508
EIF4A3	3.16E-06	0.131148619	0.531562352			GNE	1.50E-06	0.0623355	-0.920560803
GGH	3.18E-06	0.131959813	1.079282245			NUDT16	1.50E-06	0.0623355	-0.572191188
SMYD3	3.18E-06	0.131959813	0.832133256			PNMA1	1.50E-06	0.062449061	-0.78081955
PTPRG	3.19E-06	0.132631906	0.470087698			UQCRC1	1.51E-06	0.062562794	-0.676881926
NOP2	3.21E-06	0.133484023	0.883659181			DAPK2	1.52E-06	0.06290503	-0.647661058
DDX20	3.22E-06	0.133699933	0.751012548			ACOT11	1.52E-06	0.063019455	-0.549445447
EIF2S2	3.23E-06	0.133991128	0.802061202			MVP	1.52E-06	0.063134053	-0.848614602
MID1IP1	3.24E-06	0.134400366	0.768360217			FKBP5	1.53E-06	0.06336377	-0.65298536
PLEKHG4	3.24E-06	0.134411423	1.23579493			GSN	1.56E-06	0.064756752	-0.999149284
ZNF30	3.25E-06	0.134775118	0.708553824			OMD	1.56E-06	0.06490249	-0.835244268
RCL1	3.31E-06	0.137384993	0.783626762			OCEL1	1.59E-06	0.065824878	-0.797210847
TREM1	3.35E-06	0.138926773	1.097342367			OSBPL11	1.59E-06	0.066055979	-0.486627613
ZBTB33	3.36E-06	0.13936992	0.660501075			VIT	1.60E-06	0.06629452	-0.500179553
LDLRAD3	3.38E-06	0.140235083	1.197319722			SCNN1A	1.61E-06	0.066757691	-0.887575158
POLQ	3.44E-06	0.142796661	0.943381223			MAL	1.62E-06	0.067228035	-1.036469549
CENPL	3.46E-06	0.143658759	0.775305322			RYR3	1.62E-06	0.067376856	-0.678868383
UNG	3.53E-06	0.146390808	0.617213165			P2RY14	1.63E-06	0.067714894	-1.243477593
CDC25C	3.54E-06	0.147085608	0.84192286			CAV1	1.63E-06	0.06774089	-0.825764843
CHST4	3.56E-06	0.147783154	0.649034783			SLC46A3	1.67E-06	0.069377404	-0.930599271
ZC3H8	3.56E-06	0.148016281	0.927307164			ERN2	1.68E-06	0.069585744	-0.832318041
CBX4	3.57E-06	0.148249714	0.886211325			FAS	1.68E-06	0.069619565	-0.815945466
NUP205	3.58E-06	0.148474771	0.743802244			PPP1R14A	1.68E-06	0.069862401	-1.034750149
UBAP2	3.58E-06	0.148717502	0.575936349			MAPK7	1.72E-06	0.071345197	-0.638564263
INSIG1	3.60E-06	0.149421489	0.658317003			TIAM1	1.72E-06	0.071599547	-0.836698084
SRP72	3.62E-06	0.150364456	0.596771734			CIDEB	1.73E-06	0.071829505	-1.048832251
KYNU	3.66E-06	0.151788202	0.647209534			DCN	1.76E-06	0.07288266	-0.958227468
NLE1	3.73E-06	0.154669413	0.680491496			PTK6	1.76E-06	0.073012018	-0.648430248
POLR1E	3.74E-06	0.155396792	0.692054371			RIPK1	1.76E-06	0.073012018	-0.60485761
CD320	3.77E-06	0.156371064	0.466743946			CIRBP	1.84E-06	0.076443137	-0.646919893
SLC25A14	3.81E-06	0.158088287	0.479388706			LGI4	1.88E-06	0.077934665	-0.755500476
BZW2	3.83E-06	0.158960657	0.857792952			CRY2	1.88E-06	0.078071452	-0.594719184
UBFD1	3.83E-06	0.158960657	0.800357144			PLCG2	1.88E-06	0.078071452	-0.896890788
TACC3	3.84E-06	0.159324473	0.738003894			SOCS6	1.91E-06	0.079311568	-0.822536002
CSNK2A2	3.85E-06	0.159821197	0.525821112			SPINT1	1.91E-06	0.079450366	-0.729063976
ZNF337	3.87E-06	0.160568703	0.578345052			SYNPO2	1.92E-06	0.079558596	-1.229473598
PNO1	3.92E-06	0.162743156	1.134181046			CHMP6	1.92E-06	0.079589367	-0.547608791
PA2G4	3.98E-06	0.165115192	0.772345041			GLIPR2	1.92E-06	0.079603322	-0.893489784
CHRNA5	4.00E-06	0.165883267	0.850442428			DDX60	1.92E-06	0.079873539	-0.870749621
STMN3	4.00E-06	0.165883267	0.728324595			SLC23A1	1.92E-06	0.079873539	-1.065392969
NUFIP1	4.01E-06	0.16639697	0.936172865			FEM1C	1.93E-06	0.080147397	-0.650814127
CKS1B	4.01E-06	0.166597056	1.057310161			CDC42EP5	1.94E-06	0.080416168	-0.907011509
PTRH1	4.08E-06	0.169507106	0.876244546			MPP5	1.96E-06	0.081273242	-0.622062522
BHLHE40	4.11E-06	0.170523354	0.818025324			PHLPP2	1.96E-06	0.081460322	-1.038062237
PCBD1	4.13E-06	0.171607323	0.668224404			PTPRF	1.98E-06	0.082126248	-0.730569549
ZZZ3	4.20E-06	0.174263047	0.703998933			EGLN3	2.01E-06	0.083453426	-1.150201036
BHLHB9	4.23E-06	0.175603698	0.612367022			EXT1	2.03E-06	0.08429146	-0.500489652
ABI2	4.24E-06	0.175872856	0.4640146			RASD2	2.04E-06	0.08473016	-0.634625815
ACBD6	4.24E-06	0.17604208	0.721079379			NTAN1	2.05E-06	0.085170761	-0.604358315
DHX9	4.26E-06	0.176682396	0.576131604			TBC1D10A	2.07E-06	0.086057692	-0.597304532
ZBTB41	4.27E-06	0.177223813	0.744207281			FLVCR2	2.13E-06	0.088326669	-0.966673295
ODC1	4.30E-06	0.178597186	0.942940093			RGMA	2.14E-06	0.08891725	-0.967124074
PFDN4	4.35E-06	0.18050143	0.85385104			RNF185	2.15E-06	0.089069919	-0.560618161
PYCRL	4.35E-06	0.18077683	0.616064728			MYOCD	2.15E-06	0.089222807	-0.738693359
CENPA	4.37E-06	0.181564805	1.290391201			PDLIM1	2.15E-06	0.089222807	-0.550547216
STT3A	4.38E-06	0.181881932	0.540541015			CES3	2.20E-06	0.091483519	-1.194441851
NUDT21	4.40E-06	0.182714448	0.72816662			FBLN5	2.21E-06	0.091698916	-0.741020011
RPUSD4	4.50E-06	0.186924818	0.908423137			RHOC	2.22E-06	0.09220421	-0.744485146
DDX55	4.58E-06	0.190193187	0.837342162			RBP5	2.23E-06	0.092484341	-0.575777175
GRHL3	4.61E-06	0.191504685	0.852696922			ENDOD1	2.24E-06	0.092886415	-1.070485534
RNASEH2B	4.65E-06	0.192910458	0.779786613			RSAD2	2.28E-06	0.094657048	-0.990121258
IER5L	4.65E-06	0.193246065	0.708729778			THRB	2.29E-06	0.095020829	-1.245003666
KCNN4	4.68E-06	0.194121691	0.920049179			TNS1	2.30E-06	0.095358453	-0.555613681
HILPDA	4.71E-06	0.195734983	1.067313095			PQLC1	2.30E-06	0.095682343	-0.587771725
OXTR	4.74E-06	0.196766526	0.889604807			DNAJB4	2.30E-06	0.095682343	-0.484709934
ENPP5	4.77E-06	0.197954375	0.914175911			ZSCAN18	2.31E-06	0.095844631	-0.730122084
GPATCH4	4.77E-06	0.197954375	0.62646013			PI16	2.34E-06	0.097151212	-1.307727048
SERPINH1	4.83E-06	0.200683777	0.701555124			CNKSR3	2.37E-06	0.098306615	-0.606174148
AZIN1	4.85E-06	0.201246475	0.626172166			RNASE6	2.37E-06	0.098306615	-0.654126384
TNFSF9	4.85E-06	0.201246475	1.026888621			CLTB	2.38E-06	0.098638825	-0.660213658
ME1	4.92E-06	0.204278762	0.700519361			TPSG1	2.39E-06	0.099074535	-0.767235613
SNX10	4.96E-06	0.205809124	0.837005364			RARRES2	2.40E-06	0.099641074	-0.832943288
C1GALT1	4.96E-06	0.205809124	0.569606585			P2RX1	2.41E-06	0.100145372	-0.978270536
LPCAT2	4.96E-06	0.205811301	0.647575338			SLC30A4	2.43E-06	0.100821076	-0.864773729
SOD2	4.96E-06	0.20611634	0.524897726			SATB2	2.43E-06	0.100821076	-0.76168766
ASF1B	4.98E-06	0.206964802	0.911157319			CPNE5	2.44E-06	0.101344074	-0.90615935
POMP	4.99E-06	0.207349029	0.675605751			ACADM	2.44E-06	0.101344074	-0.825405259
LMNB1	5.00E-06	0.207658159	0.711743242			FOXF2	2.46E-06	0.102000069	-1.086838854
PITPNB	5.05E-06	0.209832841	0.551390657			PIGS	2.47E-06	0.102526977	-0.641249781
RFC2	5.08E-06	0.21077064	0.60519397			CDC42SE2	2.47E-06	0.102526977	-0.63726977
NAA25	5.08E-06	0.211042697	0.795048127			PSD3	2.48E-06	0.102871027	-0.705198649
STMN1	5.10E-06	0.211711929	0.634342674			NEFL	2.48E-06	0.103043413	-0.816129316
TWIST1	5.16E-06	0.214239175	0.85645173			FBXW5	2.50E-06	0.103735364	-0.620618617
GRINA	5.20E-06	0.215781287	0.717776971			SLC3A1	2.51E-06	0.104256864	-0.9173821
MIF	5.21E-06	0.216151064	0.878103933			HAPLN1	2.51E-06	0.104322765	-0.934147416
COPS6	5.21E-06	0.216151064	0.491248551			CDS1	2.55E-06	0.105834493	-0.499223514
NBN	5.31E-06	0.220342307	0.483621767			PJA2	2.55E-06	0.106007502	-0.827914577
TAF2	5.39E-06	0.223612232	0.582466125			CLN8	2.56E-06	0.106364769	-0.496329739
PRDX1	5.41E-06	0.224601057	0.554700099			LRRFIP2	2.59E-06	0.107610696	-0.725887553
DHX33	5.48E-06	0.227589423	0.625739892			ARHGEF6	2.59E-06	0.107610696	-0.710478609
NEIL2	5.52E-06	0.229263894	0.607123547			BMX	2.60E-06	0.108057749	-0.859583276
LIN9	5.57E-06	0.231286798	0.582734055			ME2	2.61E-06	0.108328098	-0.633339585
OLR1	5.60E-06	0.23240371	1.229285053			CAPN2	2.63E-06	0.109049481	-0.751968134
ZMYM1	5.60E-06	0.232643646	0.59925475			BTD	2.64E-06	0.109593142	-0.632404803
KARS	5.60E-06	0.232643646	0.618952983			SEMA4G	2.65E-06	0.110139059	-0.759420497
PIGU	5.69E-06	0.236409228	0.65181562			ARID3B	2.66E-06	0.110321534	-0.419665954
PRPS2	5.72E-06	0.237444973	0.770637101			CACNB2	2.68E-06	0.111421685	-0.649118229
TG	5.73E-06	0.23779106	0.851305622			KCNIP4	2.69E-06	0.111605929	-1.145421299
TK1	5.79E-06	0.240574925	0.946875864			RHOF	2.71E-06	0.112608471	-0.846390379
MORC2	5.84E-06	0.242328592	0.751029665			LY86	2.72E-06	0.112902761	-0.685200818
VARS	5.85E-06	0.242725349	0.567081966			ROR1	2.74E-06	0.113836737	-0.717258265
TMEM67	5.88E-06	0.244092899	0.548122918			SLC22A18	2.75E-06	0.114024302	-0.692185017
TRAF5	5.90E-06	0.244801612	0.783546939			IGF1	2.83E-06	0.117594035	-0.981087517
AGTRAP	5.91E-06	0.245361963	0.685121115			FLNB	2.84E-06	0.117830061	-0.854933792
CCNE2	5.92E-06	0.245867897	0.655529606			WSB2	2.86E-06	0.118797859	-0.513120904
NCBP2	5.96E-06	0.247295629	0.514285152			ACOT4	2.87E-06	0.119186828	-0.618979008
GTF2F2	5.96E-06	0.247653639	1.054055284			PRKG2	2.88E-06	0.119381711	-1.047830122
SLC25A15	6.00E-06	0.249090002	0.961281577			SOSTDC1	2.91E-06	0.120656823	-0.98215971
SELE	6.02E-06	0.249810783	1.006923661			TMEM140	2.92E-06	0.121410633	-1.086580764
TCF19	6.03E-06	0.250533301	0.640454966			CD27	2.95E-06	0.122336965	-1.082569446
TARBP1	6.10E-06	0.253409019	0.930631396			STAB1	2.99E-06	0.124078594	-1.038648007
REXO2	6.12E-06	0.254172067	0.645492478			HMGCL	3.00E-06	0.124542682	-0.742493121
B3GALNT2	6.12E-06	0.254172067	0.473552475			STARD5	3.05E-06	0.126576542	-0.657797435
GAS2	6.15E-06	0.255272245	1.112564742			GABARAP	3.09E-06	0.128430608	-0.544206451
RPAP3	6.19E-06	0.256823386	0.756332364			PPARG	3.10E-06	0.128638005	-0.657953895
UNC93A	6.22E-06	0.258225471	0.66825995			DUSP5	3.11E-06	0.129261872	-0.700928552
GINS2	6.26E-06	0.260085654	1.068947545			HADHA	3.13E-06	0.129888257	-0.551045791
EIF4EBP1	6.32E-06	0.262362531	0.687237176			FAM102A	3.15E-06	0.130727371	-0.672665011
ZNF593	6.37E-06	0.264464081	0.912515263			ILDR1	3.16E-06	0.131148619	-0.578599735
DBNDD1	6.37E-06	0.264595701	0.776374027			ARSA	3.18E-06	0.131994509	-0.601892679
EME1	6.46E-06	0.268020842	0.499213872			CCNJL	3.18E-06	0.13220669	-0.693000393
GTSE1	6.47E-06	0.268707418	0.758102589			TM6SF2	3.20E-06	0.13284494	-0.718752844
PGK1	6.51E-06	0.270324732	0.644036839			MRGPRF	3.20E-06	0.13284494	-0.919115568
VBP1	6.54E-06	0.271482852	0.549350202			ISG20	3.21E-06	0.133175632	-0.969537351
TMEM182	6.55E-06	0.271869809	0.592862326			CHRNA3	3.23E-06	0.133914396	-0.595825497
CLEC5A	6.56E-06	0.272257226	0.824835828			HOXD1	3.24E-06	0.134400366	-1.096205733
DDX27	6.63E-06	0.275373156	0.808000588			SLC20A2	3.25E-06	0.134775118	-0.645785134
PKP1	6.66E-06	0.276549264	0.503254492			OPN3	3.28E-06	0.136292474	-0.769124072
RAB36	6.66E-06	0.276627674	0.753884631			CMA1	3.30E-06	0.137165908	-0.693794962
PTDSS1	6.68E-06	0.277356818	0.78082511			PRSS12	3.36E-06	0.139591935	-0.857619979
ACD	6.69E-06	0.277729556	0.597474321			P2RY2	3.39E-06	0.140706436	-0.714396469
HSPD1	6.70E-06	0.278087492	0.824580176			VPS37B	3.40E-06	0.141154308	-0.710763165
EIF1AX	6.73E-06	0.279309805	0.815539771			CD48	3.47E-06	0.143952463	-1.11443258
MFAP2	6.75E-06	0.280102735	0.975911529			CCDC69	3.48E-06	0.144322796	-0.993879431
TMEM68	6.80E-06	0.282492789	0.617774623			ANTXR2	3.49E-06	0.144780237	-0.75578713
MRPL37	6.80E-06	0.282492789	0.524000153			HDHD3	3.50E-06	0.145468664	-0.788140915
CGREF1	6.81E-06	0.282892779	1.005415733			CD160	3.51E-06	0.145919793	-0.916128305
MSI2	6.82E-06	0.283245269	0.658087371			SOCS2	3.52E-06	0.146159816	-0.808515247
ATP6V1E2	6.82E-06	0.283293241	0.698824361			SLC35D2	3.53E-06	0.146622103	-0.54654837
SGIP1	6.90E-06	0.286513973	0.633120609			FNBP1	3.56E-06	0.147783154	-0.949484212
OSM	7.00E-06	0.290745446	0.756810826			DGKA	3.58E-06	0.148717502	-0.792726764
PMS1	7.01E-06	0.290992257	0.525903631			VPS4B	3.59E-06	0.148918891	-0.698553147
PGM3	7.05E-06	0.292635116	0.592032054			SGPP1	3.59E-06	0.148951856	-0.519553857
TMEM39A	7.10E-06	0.294699553	0.431708418			SGCG	3.62E-06	0.150364456	-0.567634771
TMEM158	7.11E-06	0.29532094	1.019314968			CDX1	3.65E-06	0.151550134	-0.549765402
DONSON	7.13E-06	0.295944031	0.856555247			CAST	3.72E-06	0.154427585	-0.514511251
PLK1	7.18E-06	0.298027891	0.793106426			SPECC1	3.73E-06	0.154911557	-0.870829804
RAD18	7.19E-06	0.298403007	0.644177428			OLFM1	3.73E-06	0.154911557	-0.703612224
MCFD2	7.21E-06	0.299284065	0.477166707			PRRG4	3.76E-06	0.15612702	-0.65056178
GLS2	7.22E-06	0.299703769	0.714118067			CPEB4	3.76E-06	0.15612702	-0.453890719
AGTPBP1	7.23E-06	0.300123964	0.63434268			RAVER2	3.76E-06	0.156170042	-0.860157286
C1orf198	7.24E-06	0.30073133	0.667252628			KLF13	3.77E-06	0.156615425	-0.456193189
TSTA3	7.27E-06	0.301809655	0.742571731			LGR4	3.80E-06	0.157842012	-0.708846569
ITGB8	7.30E-06	0.303079094	0.737449537			CPEB3	3.83E-06	0.158960657	-0.809067642
PTPN12	7.31E-06	0.303503228	0.552198022			NIT1	3.83E-06	0.159076593	-0.708903317
CWF19L1	7.32E-06	0.303927856	0.462528734			HCLS1	3.86E-06	0.160070043	-0.728738733
TMEM206	7.34E-06	0.304644013	0.994222619			MYO1C	3.89E-06	0.16131912	-0.801620277
RRP9	7.34E-06	0.304778599	0.945560762			TPM1	3.95E-06	0.163841652	-0.676421586
COL9A3	7.35E-06	0.305204713	0.731204289			MBOAT1	3.97E-06	0.164661119	-0.806983568
ACTR5	7.36E-06	0.305631325	0.709841246			MSRB3	3.97E-06	0.164859826	-0.710773506
HSF2	7.40E-06	0.307342741	0.530314106			RSPO3	3.99E-06	0.165626833	-0.91831844
ARG2	7.52E-06	0.312090367	0.682599207			GAP43	4.01E-06	0.166654318	-0.701217962
TRIM24	7.56E-06	0.313831858	0.510362547			ZNF264	4.04E-06	0.167687029	-0.600172339
CPXM1	7.57E-06	0.314268493	0.606002387			CDH17	4.08E-06	0.169507106	-0.495949414
TPD52L2	7.59E-06	0.315007069	0.665807304			VAV1	4.10E-06	0.170292163	-0.491065589
BCOR	7.71E-06	0.319990984	0.566095586			HEY1	4.12E-06	0.171080247	-0.541912537
SNRPD2	7.72E-06	0.320702352	0.832434731			FAM129A	4.14E-06	0.172014587	-1.200658327
LYN	7.72E-06	0.320702352	0.71733477			ANKRD12	4.14E-06	0.172014587	-0.690471094
TRIT1	7.74E-06	0.321323815	0.703791195			SIRT7	4.15E-06	0.172135752	-0.554871733
CLNS1A	7.74E-06	0.321522615	0.813480413			RSPO2	4.17E-06	0.173014503	-0.964036749
MLKL	7.77E-06	0.32266127	0.588729777			SLC17A5	4.18E-06	0.173462759	-0.765355207
AGK	7.81E-06	0.324451755	0.641405557			BCL2L2	4.19E-06	0.173995943	-0.422426186
RBL1	7.81E-06	0.324451755	0.679079322			IL6ST	4.20E-06	0.174530493	-0.542888048
MORF4L2	7.97E-06	0.330783799	0.808912405			TMEM53	4.24E-06	0.175872856	-0.46676946
NME4	7.98E-06	0.33124	0.544455458			FAM8A1	4.29E-06	0.178083815	-0.649510255
PLOD3	8.00E-06	0.33233898	0.601294428			IDH3A	4.31E-06	0.179129672	-0.667148542
ZNF121	8.02E-06	0.333182861	0.778210314			PCSK2	4.31E-06	0.179129672	-0.656123041
PDCD5	8.07E-06	0.334875745	0.886099942			FGD4	4.33E-06	0.179627466	-0.683576242
ACSL1	8.09E-06	0.335724753	0.564655968			ACVR2A	4.33E-06	0.17995168	-0.413878478
RNF182	8.11E-06	0.336575474	0.787482572			PFKFB2	4.34E-06	0.180226381	-0.587659918
PHGDH	8.13E-06	0.337682073	0.818337827			PTX3	4.35E-06	0.18077683	-0.617770692
HECW2	8.15E-06	0.338282069	0.598784766			BTK	4.36E-06	0.181181763	-0.741863603
GLCE	8.20E-06	0.340474742	0.697915175			ENPP2	4.38E-06	0.181702238	-0.845678793
LBR	8.23E-06	0.341878277	0.651909207			MCOLN1	4.38E-06	0.181881932	-0.600947091
SF3A3	8.25E-06	0.342347193	0.461606816			FGFBP1	4.42E-06	0.183709236	-1.068242355
MPV17	8.31E-06	0.345171953	0.486395942			PDK2	4.45E-06	0.18495003	-0.608277163
CLDN12	8.34E-06	0.346117845	0.689386912			KIAA0232	4.46E-06	0.185231073	-0.587733056
SMYD2	8.40E-06	0.348666969	0.670096298			ZNF655	4.47E-06	0.185794228	-0.577156483
STOX1	8.44E-06	0.350401135	0.666574712			GIMAP8	4.52E-06	0.18749226	-0.764631002
PCDHB14	8.46E-06	0.351302454	0.859533115			EIF4G3	4.52E-06	0.187776518	-0.440114034
RNF113A	8.49E-06	0.352318947	0.558431024			BIN2	4.60E-06	0.19092714	-0.583541761
DBF4	8.50E-06	0.352780199	0.914244401			ID3	4.69E-06	0.194707276	-0.979650574
USP1	8.51E-06	0.353281128	0.57997112			ANK2	4.69E-06	0.194707276	-0.822314984
WDR43	8.54E-06	0.354695417	0.828894202			MKNK2	4.73E-06	0.196472872	-0.634671668
SMARCAD1	8.55E-06	0.355212061	0.591929903			ALDH1A1	4.75E-06	0.197360661	-1.057607864
PFKFB3	8.57E-06	0.355696166	0.655493632			SLAMF7	4.78E-06	0.198437814	-0.95285826
FAM91A1	8.59E-06	0.356666026	0.576462211			ULK3	4.80E-06	0.199445176	-0.587754746
ARL13B	8.61E-06	0.357638088	0.790776961			PRELP	4.81E-06	0.199744456	-0.814378587
LTV1	8.61E-06	0.357638088	0.929075531			PTPRZ1	4.82E-06	0.20004411	-0.593732491
HPRT1	8.64E-06	0.358612357	0.679571708			C1orf106	4.82E-06	0.200120396	-0.62454419
NDE1	8.72E-06	0.362003542	0.577949633			PLA2G4F	4.83E-06	0.200344138	-0.524495207
NONO	8.81E-06	0.365627692	0.689768065			DNAJB5	4.85E-06	0.201246475	-0.479220955
CCDC86	8.87E-06	0.368364724	0.728540947			PDLIM2	4.96E-06	0.20611634	-0.615644827
POLE3	8.92E-06	0.370477171	0.71057557			ZER1	4.98E-06	0.206731919	-0.647060331
STAM	8.95E-06	0.371480494	0.557471793			GYPC	4.99E-06	0.207040282	-0.866878706
PEMT	8.95E-06	0.371480494	0.590677219			IL10RA	5.01E-06	0.20812345	-0.753335229
DNAJA3	8.95E-06	0.371480494	0.620564186			GHITM	5.05E-06	0.209521016	-0.508379044
PSMB9	8.96E-06	0.371983004	0.632363917			EPHX1	5.06E-06	0.210145054	-0.811674798
ZNF185	8.96E-06	0.37203946	0.852130686			PROSC	5.12E-06	0.212656719	-0.423164391
ZNF473	8.97E-06	0.37248608	0.637539653			PPTC7	5.12E-06	0.212656719	-0.377491501
MTBP	9.02E-06	0.374504059	0.782406463			NDUFS2	5.15E-06	0.213921902	-0.476623476
POLR3C	9.15E-06	0.380100532	0.587903493			HDHD2	5.16E-06	0.214239175	-0.445330565
TRMT112	9.16E-06	0.380414423	0.678065903			SHROOM3	5.20E-06	0.215781287	-0.751119193
RPA2	9.25E-06	0.384214321	0.515653325			FGF9	5.21E-06	0.216151064	-0.796776949
FERMT1	9.28E-06	0.385131647	0.83694728			FSIP1	5.21E-06	0.216471091	-0.85608561
PINX1	9.33E-06	0.387323953	0.39498663			CHST5	5.24E-06	0.217579959	-1.475683769
LAGE3	9.34E-06	0.387844258	0.649768482			GPD2	5.24E-06	0.217755147	-0.426466112
RPL8	9.38E-06	0.38940867	0.536627921			FAM162A	5.25E-06	0.218182165	-0.707133346
NOX4	9.49E-06	0.394133491	0.880816403			SORCS1	5.26E-06	0.218399551	-0.762509237
HES6	9.56E-06	0.396737091	1.004336134			ATP13A4	5.30E-06	0.220017518	-0.734760114
TMEM123	9.62E-06	0.399563526	0.905340093			UCHL1	5.31E-06	0.220604283	-1.061237728
BCL2L12	9.79E-06	0.406425547	0.766225621			NMNAT1	5.36E-06	0.222627037	-0.660993206
NACA	9.80E-06	0.406967147	0.707352805			CLU	5.37E-06	0.222893397	-1.292794891
OSBPL8	9.81E-06	0.407509348	0.497725814			LRRC66	5.43E-06	0.225619067	-1.081767827
ZDHHC20	9.91E-06	0.411321637	0.432695242			FAM120AOS	5.47E-06	0.226922495	-0.590917638
PUS1	9.93E-06	0.412416613	0.93126854			RAPGEFL1	5.48E-06	0.227589423	-1.030904096
SNRPC	1.00E-05	0.416819286	0.62114852			PDE3A	5.55E-06	0.23061085	-1.085869847
APOBEC1	1.01E-05	0.419590988	0.644047955			STIM1	5.56E-06	0.230948618	-0.558983694
CLCN5	1.02E-05	0.422937288	0.621800774			CLDN3	5.65E-06	0.234691353	-0.737969388
SLC4A11	1.02E-05	0.425180486	0.823481577			FOXP2	5.66E-06	0.235034093	-0.582399518
POLA2	1.02E-05	0.425180486	0.649772541			IRF4	5.67E-06	0.235355292	-1.201603244
BRIX1	1.03E-05	0.425596867	0.994256506			NR2F6	5.69E-06	0.236409228	-0.6325755
CDC123	1.05E-05	0.436545766	0.52851436			EVI2B	5.76E-06	0.239179618	-0.80520857
ACP1	1.05E-05	0.437696084	0.605570011			FXYD6	5.82E-06	0.241625851	-0.921350753
TMEM63A	1.06E-05	0.438848926	0.737536799			MAGI3	5.83E-06	0.241977009	-0.525968451
RPN2	1.06E-05	0.440582934	0.702590759			NCOA1	5.84E-06	0.242328592	-0.723977542
RCBTB1	1.08E-05	0.448750655	0.752699093			SLC44A2	5.90E-06	0.245156612	-0.638945287
LTBP2	1.09E-05	0.451107327	0.391738125			CNR1	5.93E-06	0.246024669	-0.901015264
TFB1M	1.09E-05	0.451698104	0.480545597			RAP1A	5.94E-06	0.246580902	-0.568920539
ZNF511	1.09E-05	0.454043415	0.724219866			FOSB	5.96E-06	0.247295629	-0.788023714
TBRG4	1.10E-05	0.45525632	0.606945711			RIPK3	6.01E-06	0.249450176	-0.753695562
TLCD1	1.10E-05	0.455851621	0.695509904			MAOB	6.10E-06	0.253075843	-0.922521354
SERBP1	1.10E-05	0.455851621	0.458101716			ELOVL6	6.15E-06	0.255272245	-0.793202902
CPS1	1.10E-05	0.458239315	0.723251396			ZFAND2B	6.17E-06	0.2560079	-0.572311992
KNTC1	1.11E-05	0.460565757	1.050968517			KRT12	6.17E-06	0.256376389	-0.882080753
TTI1	1.12E-05	0.464955279	0.813791202			SLC2A5	6.18E-06	0.25674532	-0.518663804
HSPA9	1.13E-05	0.467894585	0.550361216			RERG	6.23E-06	0.258596618	-0.746771889
AURKB	1.13E-05	0.467894585	0.90549972			TCF7L2	6.28E-06	0.260832847	-0.494393496
MRPS2	1.13E-05	0.469723685	0.563146165			CTDSP2	6.32E-06	0.262332601	-0.52202748
POLR3K	1.14E-05	0.472785426	0.638644601			RTN1	6.34E-06	0.263085168	-0.75879223
RFXAP	1.14E-05	0.47401477	0.640881194			COL4A5	6.35E-06	0.26376208	-0.718403287
DFFA	1.14E-05	0.47463044	0.360107977			COX5A	6.35E-06	0.263839534	-0.49266419
CIRH1A	1.14E-05	0.474929508	0.793097782			NCOR1	6.39E-06	0.265353674	-0.468683339
TNFSF15	1.14E-05	0.474953564	0.927969546			BARX2	6.40E-06	0.26587255	-0.779232615
LYPD6	1.15E-05	0.477718796	0.591758695			LITAF	6.41E-06	0.266113455	-0.843707924
UTP18	1.15E-05	0.478324102	0.699932437			PP7080	6.42E-06	0.266451988	-1.110389724
DARS2	1.15E-05	0.478338472	0.581108081			SLC51A	6.43E-06	0.267082346	-1.423589507
RARS	1.16E-05	0.48269499	0.494732789			CYP2J2	6.46E-06	0.268403683	-0.501574919
CDK5	1.16E-05	0.48269499	0.654249508			SMAP1	6.46E-06	0.268403683	-0.560093125
FAIM	1.17E-05	0.483945764	0.782743759			PTPRCAP	6.50E-06	0.269939609	-0.838070616
IMMP2L	1.17E-05	0.487714305	0.918717382			CYP3A5	6.54E-06	0.271566317	-0.73051583
ZMYND19	1.18E-05	0.489408103	0.902252864			LIMS2	6.55E-06	0.271869809	-0.751074586
DYNLT3	1.20E-05	0.496602764	0.463187048			PDE5A	6.58E-06	0.273004826	-0.81952475
PAQR4	1.20E-05	0.497242785	1.114023692			ADRB2	6.63E-06	0.275173967	-0.739312672
IPO9	1.20E-05	0.497883493	0.588595303			PCK2	6.66E-06	0.276627674	-0.659861402
IL6	1.20E-05	0.499241743	0.881948867			MYL9	6.75E-06	0.280288723	-0.895436485
ILF2	1.21E-05	0.500453208	0.719007186			PTN	6.92E-06	0.287179043	-0.996679642
ZNF74	1.21E-05	0.500453208	0.512348316			CP	6.96E-06	0.288821783	-0.985854619
SH3BP4	1.21E-05	0.501097361	0.867549374			ANGPTL7	7.02E-06	0.291402249	-0.749037977
DHRS2	1.21E-05	0.50238774	0.566809469			RELL1	7.02E-06	0.291504079	-0.876831372
FOSL1	1.21E-05	0.503033967	0.803713902			OSBPL7	7.03E-06	0.291812723	-0.478583517
IGF2BP3	1.22E-05	0.505979865	0.829403749			TDRD7	7.04E-06	0.292223679	-0.444725407
HPS3	1.23E-05	0.508881247	0.460100577			SGCA	7.06E-06	0.293047037	-0.656339699
DPAGT1	1.23E-05	0.510842881	0.51583808			PBX1	7.09E-06	0.294554401	-0.68914599
SORD	1.23E-05	0.511740194	0.976307138			SAR1B	7.10E-06	0.294699553	-0.514576271
USPL1	1.24E-05	0.516104737	0.702221004			COBL	7.12E-06	0.295528719	-0.555542323
SUV39H2	1.24E-05	0.516673007	0.66813695			C6orf136	7.13E-06	0.296089068	-0.773205823
SHISA2	1.25E-05	0.517872154	0.995956797			TCTA	7.25E-06	0.300965826	-0.472923713
FAM111B	1.25E-05	0.520277095	0.680688438			CYP3A4	7.28E-06	0.302232308	-0.746875011
NUP133	1.25E-05	0.520745837	0.509004543			ENTPD4	7.32E-06	0.303927856	-0.542627354
UBE2S	1.26E-05	0.521905821	0.952754779			KRT19	7.36E-06	0.305431394	-0.793905154
ZNF572	1.27E-05	0.526764023	0.728674051			SDHA	7.45E-06	0.309493236	-0.609976621
STAMBPL1	1.28E-05	0.531209633	0.549489479			CECR1	7.45E-06	0.309493236	-0.792785604
HMGB2	1.28E-05	0.532840057	0.651173267			UNC5B	7.47E-06	0.310356938	-0.597210321
LY6G6D	1.29E-05	0.534823799	1.346499105			TXNDC11	7.50E-06	0.311222647	-0.511447533
LAMP3	1.30E-05	0.539659592	0.896269003			HSPB8	7.51E-06	0.311656255	-0.919037216
EXOSC3	1.30E-05	0.539838529	0.783843401			PEX11G	7.53E-06	0.312524983	-0.381068965
RAD51C	1.30E-05	0.540345527	0.437960435			SYNC	7.53E-06	0.312564647	-1.018902092
PBX4	1.31E-05	0.542324314	0.692782164			SH2B1	7.57E-06	0.314268493	-0.405035914
AARS	1.31E-05	0.542324314	0.660046535			BLK	7.78E-06	0.323108117	-0.898875806
NHS	1.31E-05	0.544819204	0.902372381			B4GALT4	7.80E-06	0.32400336	-0.483276634
KIAA1524	1.32E-05	0.548578665	0.895722461			PEG3	7.82E-06	0.324900668	-0.977866594
ORC1	1.33E-05	0.552358754	0.816714355			SLC22A4	7.87E-06	0.326701499	-0.751429525
SULT1C2	1.34E-05	0.556159553	0.626478124			TBC1D9	7.94E-06	0.329817546	-0.799910192
CCNE1	1.34E-05	0.556323772	0.608970793			PPIC	7.98E-06	0.33124	-0.701614742
FZD10	1.35E-05	0.560556139	0.821785251			ZNF211	8.09E-06	0.33583092	-0.485815003
METAP2	1.36E-05	0.562682364	0.517843806			ETFA	8.12E-06	0.33721849	-0.55458091
KIAA0895	1.36E-05	0.566396911	0.927606748			KLF6	8.13E-06	0.337427912	-0.821111275
NUP93	1.37E-05	0.568385178	0.731095756			ZNF134	8.13E-06	0.337682073	-0.564849021
TSN	1.37E-05	0.569818382	0.403455166			SORBS2	8.20E-06	0.340474742	-0.668619507
SNRPG	1.37E-05	0.570274371	0.639013347			NGEF	8.28E-06	0.343757155	-0.35421849
S100A8	1.37E-05	0.570536113	0.908846048			RFK	8.31E-06	0.345177515	-0.639647757
CHORDC1	1.38E-05	0.571254597	0.663432706			HYI	8.39E-06	0.34849203	-0.494528214
MSX1	1.38E-05	0.572871064	1.199239856			NPY	8.40E-06	0.348972929	-1.390875552
C6orf223	1.39E-05	0.575477163	1.075680884			CD209	8.44E-06	0.350422202	-0.89985474
DDX31	1.39E-05	0.578481001	0.46802902			ENTPD3	8.46E-06	0.351302454	-0.759575717
CDK8	1.40E-05	0.579935383	0.566452536			SLC28A2	8.46E-06	0.35135895	-1.239782548
PCID2	1.40E-05	0.580717678	0.843241701			EHHADH	8.46E-06	0.35135895	-0.671278082
PARVB	1.40E-05	0.582853291	0.333035437			SERINC2	8.48E-06	0.352184466	-0.811000104
SGOL2	1.40E-05	0.583311486	0.749050437			GBP3	8.61E-06	0.357513656	-0.785304493
IQGAP3	1.41E-05	0.585996118	1.18382216			ARNTL	8.64E-06	0.358612357	-0.544988918
LSM7	1.45E-05	0.60206103	0.740733654			U2AF1L4	8.65E-06	0.35910032	-0.436173198
CDK6	1.45E-05	0.603415436	0.62385554			NUDT22	8.66E-06	0.359588836	-0.411754091
COL5A1	1.47E-05	0.608857338	0.651661068			ATOH1	8.71E-06	0.361548444	-0.718237986
TNFRSF10B	1.47E-05	0.611592902	0.665831594			PPP1R13B	8.76E-06	0.363516942	-0.552749382
DNMT3B	1.48E-05	0.613473961	0.712624467			GLI3	8.77E-06	0.36401046	-0.728266605
SH3PXD2B	1.49E-05	0.619858354	0.543162861			LSP1	8.78E-06	0.364504536	-0.580900655
LAS1L	1.50E-05	0.621913495	0.655359362			DST	8.80E-06	0.365494364	-0.542387397
GSTP1	1.50E-05	0.624231902	0.831611073			TMEM120A	8.81E-06	0.365627692	-0.74326187
ITGB1BP1	1.51E-05	0.628111918	0.453896368			TLE4	8.87E-06	0.368477299	-0.46198737
ADA	1.52E-05	0.63044956	0.534209007			SCN7A	8.90E-06	0.369518046	-1.32394654
FANCD2	1.53E-05	0.634361738	0.635429331			FAM55D	8.90E-06	0.369518046	-1.271266543
WEE1	1.54E-05	0.639083037	0.502209759			RHOG	9.01E-06	0.373998712	-0.542355304
NUP43	1.55E-05	0.643761101	0.598112435			EIF4EBP2	9.01E-06	0.373998712	-0.451530823
RPL22L1	1.56E-05	0.646941051	0.977419342			INPP5A	9.03E-06	0.375009974	-0.577893786
COPS8	1.56E-05	0.647814813	0.438578796			AKAP13	9.08E-06	0.377039336	-0.608361821
PHTF1	1.57E-05	0.653422988	0.445797773			LINC00483	9.11E-06	0.378288415	-1.131056727
CDC45	1.59E-05	0.658160608	0.964012171			CD1D	9.11E-06	0.378288415	-0.826579028
USP39	1.59E-05	0.661504805	0.400358553			DECR1	9.20E-06	0.382152814	-0.440675225
PCGF6	1.60E-05	0.662317548	0.470487149			TCEAL7	9.22E-06	0.382667324	-0.703912861
BCL11B	1.60E-05	0.663131122	0.455527897			IL4R	9.24E-06	0.383698077	-0.464407864
FOXC1	1.60E-05	0.663131122	0.466714368			RAB8A	9.25E-06	0.384214321	-0.565808129
CDK2AP1	1.61E-05	0.668849496	0.415095055			TRPC1	9.39E-06	0.389895345	-0.622453614
YEATS4	1.62E-05	0.671312775	0.992541239			SLC44A1	9.42E-06	0.390978337	-0.582743875
GSTO1	1.62E-05	0.671312775	0.574847175			C1QB	9.46E-06	0.392776013	-0.585436002
TRAIP	1.62E-05	0.672959158	0.538241242			MTMR9	9.51E-06	0.394661408	-0.434577314
FARSA	1.62E-05	0.674295001	0.599771771			ASTE1	9.66E-06	0.401042505	-0.476348678
NAB1	1.64E-05	0.68040958	0.466958049			GSTM5	9.72E-06	0.403483842	-0.906066461
USP37	1.64E-05	0.682908277	0.456527503			WDR7	9.74E-06	0.404265151	-0.606068986
PLXNA1	1.65E-05	0.686225633	0.722243212			FRMD1	9.79E-06	0.406444134	-0.846600921
ALG3	1.65E-05	0.686225633	0.540146161			REEP2	9.80E-06	0.406967147	-0.696573426
ACLY	1.65E-05	0.686251762	0.653255048			METRNL	9.83E-06	0.408052151	-0.838746332
TOMM20	1.67E-05	0.694670206	0.756414922			ENTPD8	9.86E-06	0.409403723	-0.980965659
NQO2	1.69E-05	0.699762451	0.442920452			ST3GAL4	9.86E-06	0.4094217	-0.742372781
DNAJC9	1.69E-05	0.700614176	0.67054851			GAB1	9.89E-06	0.410775212	-0.601798428
NEDD1	1.69E-05	0.701466763	0.635477152			SNX1	9.91E-06	0.411321637	-0.370161503
SLCO5A1	1.70E-05	0.706600468	0.568213326			DNM2	9.93E-06	0.412416305	-0.642882408
LANCL1	1.71E-05	0.709179038	0.394118832			ARHGEF18	9.95E-06	0.412964549	-0.800321435
CDK5RAP1	1.71E-05	0.710590947	0.608428133			SSFA2	1.00E-05	0.416819286	-0.470198042
OAS3	1.72E-05	0.712136335	0.619376505			SLC6A8	1.01E-05	0.418458783	-0.850912955
FKBP14	1.72E-05	0.716093589	0.512570487			ZNF341	1.01E-05	0.419035422	-0.399123584
SDCCAG3	1.75E-05	0.724815696	0.644359184			MOCS1	1.01E-05	0.419472629	-0.645084508
ARL5B	1.75E-05	0.727449525	0.538712925			VPREB3	1.01E-05	0.419472629	-0.960821809
ODF2	1.75E-05	0.728329238	0.569692899			CHMP2A	1.01E-05	0.421261369	-0.49570807
ENO1	1.76E-05	0.730091324	0.652767895			ABCA9	1.02E-05	0.424571246	-0.744366945
SKIV2L2	1.77E-05	0.733626155	0.515819285			ANKRD35	1.03E-05	0.425596867	-0.678582853
SYPL1	1.77E-05	0.734512088	0.492799406			CALB2	1.03E-05	0.426305797	-0.759456569
MARS2	1.77E-05	0.735243763	0.900531949			UGCG	1.03E-05	0.42743359	-0.612641087
TBXAS1	1.77E-05	0.735398912	0.600739857			XK	1.04E-05	0.431969656	-0.523178809
EXTL2	1.77E-05	0.736286628	0.617218015			CRIP1	1.05E-05	0.437009483	-0.663853664
GTF2I	1.77E-05	0.736286628	0.589409209			SPINK2	1.05E-05	0.437009483	-1.281439662
BFSP1	1.79E-05	0.741631698	0.908575157			GPR18	1.06E-05	0.439110437	-0.792606062
STXBP1	1.79E-05	0.74521065	0.884356475			OPTN	1.06E-05	0.440163927	-0.691551698
FOXA2	1.79E-05	0.745213012	0.56600512			EBI3	1.06E-05	0.440582934	-0.494272163
KHK	1.80E-05	0.748808725	0.709699731			UPP1	1.07E-05	0.442903822	-0.740563051
PANX1	1.84E-05	0.762421693	0.447884294			VSIG4	1.08E-05	0.446527213	-0.623331038
RPE	1.84E-05	0.764252236	0.537839344			ZFYVE28	1.08E-05	0.448664511	-0.616031946
DDX56	1.85E-05	0.769578143	0.594698416			DSCR3	1.08E-05	0.449338859	-0.441717021
GSTCD	1.87E-05	0.775312585	0.46859661			GAL3ST1	1.09E-05	0.451698104	-0.57149241
TMEM161A	1.87E-05	0.776181535	0.632779235			MTMR3	1.09E-05	0.451698104	-0.374129706
LYSMD2	1.88E-05	0.779960264	0.565355373			ALKBH7	1.09E-05	0.452881592	-0.484715492
DDX52	1.88E-05	0.779960264	0.45919899			MAPK6	1.10E-05	0.45525632	-0.617306468
WISP3	1.89E-05	0.782759999	0.599442715			CHL1	1.10E-05	0.458383408	-0.810603325
MYO1B	1.89E-05	0.784631137	0.435228648			PCDH20	1.10E-05	0.45844444	-0.837759268
IRAK1	1.90E-05	0.790266932	0.726813945			NEU4	1.12E-05	0.463649755	-0.901625161
UTS2	1.92E-05	0.79593642	0.649936782			C8G	1.12E-05	0.466057848	-0.843695499
CCDC15	1.92E-05	0.79593642	0.477905477			USP30	1.13E-05	0.469113324	-0.50430966
PSMB4	1.93E-05	0.802593623	0.418278816			MAP3K14	1.13E-05	0.470334708	-0.453026601
WT1	1.95E-05	0.811221004	0.707376125			GPRIN2	1.13E-05	0.470488963	-0.806435606
DRG1	1.96E-05	0.812184354	0.538498959			PDE4D	1.13E-05	0.470946393	-0.622794016
TRMT6	1.97E-05	0.816755288	0.760926513			SLC25A11	1.15E-05	0.47648145	-0.632880287
HMGB3	1.99E-05	0.826749404	0.736097504			ARHGAP9	1.16E-05	0.48082388	-0.659856185
RBBP7	2.01E-05	0.834151115	0.619082904			CCDC25	1.16E-05	0.48082388	-0.355925252
CBX2	2.02E-05	0.837568222	0.816783416			ST14	1.16E-05	0.48144691	-0.514544419
LSM2	2.04E-05	0.84650267	0.511241769			ROGDI	1.16E-05	0.48332004	-0.548939227
FAM98A	2.04E-05	0.848278995	0.615364771			PNOC	1.17E-05	0.48582699	-0.750233573
KDELR3	2.04E-05	0.848278995	0.846435007			KIAA1683	1.17E-05	0.48582699	-0.633916041
PLP2	2.05E-05	0.851840545	0.631579598			DMXL2	1.18E-05	0.490240226	-0.528834925
CHD6	2.06E-05	0.85351511	0.56008364			RAB5B	1.20E-05	0.499809746	-0.681751419
SERPINE2	2.06E-05	0.855413985	0.813010503			ASB8	1.21E-05	0.501742205	-0.609306831
MRPL30	2.06E-05	0.855526141	0.503790674			RIMS3	1.21E-05	0.50238774	-0.590630565
PDIA4	2.07E-05	0.860796505	0.627316534			C11orf86	1.21E-05	0.504213469	-1.585260524
ILF3	2.08E-05	0.861582938	0.50191251			AMICA1	1.22E-05	0.506713137	-0.803946693
RECQL	2.08E-05	0.865640622	0.618015673			SOS2	1.22E-05	0.508228766	-0.584321779
ADAMTS6	2.09E-05	0.868694324	0.499571798			VTI1B	1.23E-05	0.511498158	-0.415001078
GOLT1B	2.09E-05	0.869714217	0.479186708			ECH1	1.24E-05	0.514281346	-0.662833098
CUEDC2	2.10E-05	0.871756998	0.409310856			LY96	1.26E-05	0.521482896	-0.552349191
HSP90B1	2.10E-05	0.873803775	0.524940218			HBB	1.26E-05	0.525113657	-0.887176966
ELF5	2.10E-05	0.873803775	0.651284459			CDC42BPA	1.27E-05	0.525421665	-0.477376761
TTC27	2.11E-05	0.875854556	0.841729955			MLXIP	1.29E-05	0.534198187	-0.58247794
SCLY	2.11E-05	0.875854556	0.487209871			KNG1	1.29E-05	0.535559201	-0.533380107
EPHB4	2.11E-05	0.876881449	0.658405488			CTSZ	1.30E-05	0.541032189	-0.399550963
G0S2	2.12E-05	0.878933216	0.711545447			FUT6	1.33E-05	0.5514197	-0.56976325
CCNJ	2.14E-05	0.888243654	0.475928047			FLNC	1.33E-05	0.552118068	-0.825154636
GADD45GIP1	2.14E-05	0.890322632	0.43848829			BDH1	1.34E-05	0.557431103	-0.652776012
PRR11	2.16E-05	0.895537824	0.612353982			GIMAP6	1.37E-05	0.570274371	-0.589161103
PSPC1	2.16E-05	0.896583911	0.438906484			CDC14A	1.39E-05	0.576305127	-0.691006846
FASN	2.17E-05	0.899233489	0.821859102			RNF152	1.39E-05	0.578481001	-1.182424192
HAT1	2.17E-05	0.899728284	0.566234273			ADAP2	1.40E-05	0.580717678	-0.571341378
MAP4K4	2.18E-05	0.906044604	0.480532954			RORC	1.40E-05	0.581392812	-0.504304309
ITGB3BP	2.21E-05	0.918010421	0.884500347			TREH	1.41E-05	0.585049742	-0.404413522
MOSPD2	2.22E-05	0.920926516	0.564787002			EPB41L4A	1.44E-05	0.599121391	-0.954967735
AMIGO2	2.22E-05	0.921802969	0.896729664			GIMAP1	1.45E-05	0.60206103	-0.65133919
SLC2A12	2.22E-05	0.921997257	0.832654173			CHCHD10	1.45E-05	0.603415436	-0.740899545
MRPL24	2.23E-05	0.924141851	0.456348138			MBNL3	1.47E-05	0.609669483	-0.419238566
NFYB	2.23E-05	0.925215706	0.493558939			C11orf54	1.47E-05	0.6102239	-0.587562913
WDR46	2.23E-05	0.925607975	0.537184886			SERTAD2	1.48E-05	0.612711487	-0.39792995
FMO3	2.23E-05	0.926290601	0.447087288			NR1H3	1.48E-05	0.614237225	-0.485183845
PDZD8	2.23E-05	0.92751516	0.710614874			FRK	1.48E-05	0.615766128	-0.333851541
GRAMD2	2.24E-05	0.931338909	0.759708938			ANXA11	1.49E-05	0.618065429	-0.484707345
TMEM109	2.27E-05	0.942539328	0.514114745			GAMT	1.49E-05	0.618065429	-0.380583401
NAA20	2.27E-05	0.942885482	0.643989677			NXPE1	1.49E-05	0.619344877	-1.112993147
OXGR1	2.27E-05	0.943630967	0.639364246			CRYL1	1.50E-05	0.621913495	-0.602750576
FANCG	2.28E-05	0.946912207	0.65330835			ZMIZ1	1.52E-05	0.631230383	-0.506228202
ZFAND1	2.31E-05	0.95845781	0.829795937			SERINC1	1.54E-05	0.639490525	-0.540485189
NMI	2.31E-05	0.960132415	0.544526274			HOXA5	1.55E-05	0.642335061	-0.631037845
NAP1L4	2.32E-05	0.964573181	0.382254947			FAHD1	1.58E-05	0.655032734	-0.442060243
ZNF146	2.37E-05	0.982199358	0.655563411			VWA5A	1.58E-05	0.656002513	-0.833074236
HIST1H3B	2.37E-05	0.984769041	0.439595165			MUC4	1.62E-05	0.674282972	-1.088020969
WISP1	2.38E-05	0.988169026	0.706609097			JOSD1	1.63E-05	0.675777233	-0.797499461
PRR7	2.39E-05	0.991070322	0.863851089			GIMAP7	1.63E-05	0.677513803	-0.817267692
ZMYM4	2.39E-05	0.992717553	0.411091696			CRYAB	1.64E-05	0.680239495	-1.066800593
SNRPD1	2.39E-05	0.994244315	0.754465809			GPR34	1.64E-05	0.680239495	-0.512757355
RUVBL2	2.43E-05	1	0.576323318			AGPAT9	1.65E-05	0.683742599	-1.06053109
LGR6	2.44E-05	1	0.862134815			HEPH	1.65E-05	0.683742873	-0.401190438
SHFM1	2.45E-05	1	0.643551404			CCNG2	1.66E-05	0.689608878	-0.570515036
HOXB9	2.47E-05	1	0.366723882			SCP2	1.66E-05	0.691292561	-0.589158413
TGM2	2.49E-05	1	0.730646606			SYNPO	1.67E-05	0.693767194	-0.657871487
SDAD1	2.49E-05	1	0.565839782			KCNS3	1.68E-05	0.696364178	-0.591518437
COL7A1	2.51E-05	1	0.791370533			SHISA3	1.68E-05	0.696366937	-1.023318358
MBTPS2	2.52E-05	1	0.64370737			FCER1A	1.68E-05	0.696366937	-0.670736905
CLCN4	2.52E-05	1	0.751225457			SPRED2	1.68E-05	0.697212454	-0.427594655
TFCP2	2.53E-05	1	0.442986017			HERPUD1	1.69E-05	0.699762451	-0.524093425
SKA1	2.54E-05	1	0.880544336			PPP2R5A	1.69E-05	0.701466763	-0.369625454
IFRD2	2.55E-05	1	0.786750751			AFF3	1.70E-05	0.704436069	-0.796045891
CANX	2.56E-05	1	0.392863249			KRBA2	1.70E-05	0.704885766	-0.564670032
INTS8	2.58E-05	1	0.703059716			SERTAD1	1.71E-05	0.709179038	-0.540436273
PFAS	2.58E-05	1	0.791732768			RNF138	1.71E-05	0.710040302	-0.486615491
F2RL2	2.58E-05	1	0.639988137			COX7A1	1.72E-05	0.713684397	-0.82687882
LPIN1	2.58E-05	1	0.44014863			PDCD6IP	1.75E-05	0.725692754	-0.421023035
CD81	2.60E-05	1	0.415371449			COQ10B	1.76E-05	0.730091324	-0.40730793
PLCB1	2.62E-05	1	0.716552539			NTRK2	1.77E-05	0.736286628	-0.486262716
CALB1	2.64E-05	1	0.655280604			CDKL1	1.78E-05	0.737175237	-0.557717013
NUDCD2	2.67E-05	1	0.595887122			MEIS2	1.78E-05	0.738819883	-0.528139059
GPT2	2.68E-05	1	1.039139811			CD1C	1.78E-05	0.738955136	-0.466620707
STAU1	2.69E-05	1	0.379650973			NEUROD1	1.79E-05	0.741877233	-1.023551957
CDC25A	2.69E-05	1	0.788089494			ZNF540	1.79E-05	0.744316335	-0.55117606
ASNSD1	2.72E-05	1	0.633538162			BDKRB2	1.80E-05	0.746817532	-0.761165906
TAF1A	2.72E-05	1	1.066432995			HAGH	1.80E-05	0.748808725	-0.427327541
BICD1	2.74E-05	1	0.714328451			CCDC80	1.81E-05	0.751514988	-1.055661162
CCNB2	2.74E-05	1	0.94143998			MSRA	1.82E-05	0.755136013	-0.581926418
OLFML2B	2.74E-05	1	0.91695956			KIAA1161	1.82E-05	0.75650551	-0.618636744
TNPO3	2.75E-05	1	0.326408155			RAB30	1.82E-05	0.75650551	-0.504732158
RBMX2	2.75E-05	1	0.601372569			B3GALT1	1.82E-05	0.756951971	-0.936169788
TFAP2C	2.77E-05	1	0.59291076			SMPDL3B	1.83E-05	0.757861313	-0.488047693
ZNF485	2.78E-05	1	0.821227986			EVI2A	1.83E-05	0.75975697	-0.65340825
TMEM5	2.78E-05	1	0.66364599			MS4A7	1.85E-05	0.768858266	-0.803286753
NR0B2	2.82E-05	1	0.589256677			ADSSL1	1.87E-05	0.778098414	-0.493078354
ZNF703	2.82E-05	1	0.732249186			TMEM119	1.88E-05	0.779028876	-0.487462773
LYRM4	2.85E-05	1	0.730179416			CTDP1	1.91E-05	0.791209503	-0.400088046
CDC23	2.85E-05	1	0.585984135			ARHGAP20	1.91E-05	0.791209503	-0.709320641
IL11	2.87E-05	1	1.032788991			P2RY8	1.92E-05	0.796564182	-0.747833814
PPIF	2.88E-05	1	0.435224828			HCST	1.92E-05	0.797833765	-0.65213889
MLXIPL	2.89E-05	1	1.012690792			SIGLEC1	1.92E-05	0.79878385	-0.770249446
BTF3L4	2.89E-05	1	0.607219695			PPP1R16B	1.93E-05	0.799734877	-0.702117002
SLC4A8	2.89E-05	1	0.377364343			CTSF	1.93E-05	0.799734877	-0.592664348
EBP	2.89E-05	1	0.482813626			CIB2	1.94E-05	0.803548428	-0.405484125
ZNF318	2.90E-05	1	0.550078137			TP53INP1	1.94E-05	0.803548428	-0.912332707
FAM49B	2.92E-05	1	0.430592447			BRINP3	1.94E-05	0.80421365	-0.94675587
APTX	2.92E-05	1	0.347123651			WDR37	1.94E-05	0.805460879	-0.305363672
IGFBP7	2.92E-05	1	0.465034708			PPP1R11	1.95E-05	0.809297161	-0.379907232
ADCY3	2.93E-05	1	0.60031492			BNC2	1.95E-05	0.810258607	-0.554048147
TRMT1	2.93E-05	1	0.681648653			PNLIPRP2	1.97E-05	0.817826941	-1.162542688
YARS	2.93E-05	1	0.691835391			LPHN3	1.97E-05	0.817826941	-0.806659395
HOXA11	2.93E-05	1	0.720196356			RGS13	1.97E-05	0.817984496	-1.067797112
REM2	2.97E-05	1	0.536358654			RASSF4	1.98E-05	0.820897486	-0.39995796
SLC2A1	2.97E-05	1	0.807235305			MRPL41	2.00E-05	0.829688374	-0.66086383
BAMBI	2.97E-05	1	0.891014177			PSEN1	2.02E-05	0.838557573	-0.411141849
TUBB3	2.97E-05	1	0.866598827			GAS7	2.02E-05	0.840539197	-0.551783247
TBCA	2.98E-05	1	0.523711466			PRR15	2.03E-05	0.841531472	-0.692269384
ASXL1	2.99E-05	1	0.590409223			SLCO4C1	2.03E-05	0.844729307	-0.787983552
PGM2	3.00E-05	1	0.577132519			CAMK2G	2.04E-05	0.84750564	-0.439675321
POLG2	3.04E-05	1	0.670517337			MGAT2	2.04E-05	0.848504763	-0.41596068
SNAPC4	3.04E-05	1	0.496894386			NPTN	2.05E-05	0.849504867	-0.436822625
POFUT1	3.06E-05	1	0.615648536			TNIP1	2.05E-05	0.852511074	-0.416097586
DPH2	3.06E-05	1	0.632550508			RBM47	2.06E-05	0.853625777	-0.707968974
MXRA5	3.07E-05	1	0.771666541			FKBP1B	2.06E-05	0.854201446	-1.035754306
PSMA3	3.08E-05	1	0.539069184			RALB	2.07E-05	0.859560048	-0.395075802
RTKN	3.10E-05	1	0.591412716			MAN2B1	2.07E-05	0.860570998	-0.487165644
EIF2S3	3.11E-05	1	0.678603599			LMBRD1	2.08E-05	0.861582938	-0.542039326
MOSPD1	3.11E-05	1	0.553699455			GRAMD4	2.08E-05	0.8643998	-0.588738052
LMLN	3.11E-05	1	0.433814437			BMP6	2.09E-05	0.869827241	-0.680132893
ORC5	3.13E-05	1	0.560622181			FRAT1	2.10E-05	0.871756998	-0.447480607
KBTBD6	3.15E-05	1	0.755620733			CORO2A	2.10E-05	0.873803775	-0.683841668
RNF8	3.15E-05	1	0.394551742			CNTN4	2.11E-05	0.875854556	-1.025313459
BANF1	3.16E-05	1	0.484000518			CCL21	2.12E-05	0.88076348	-1.279924114
GPC4	3.19E-05	1	0.692046592			EXPH5	2.13E-05	0.883063902	-0.372035219
TRIM2	3.19E-05	1	0.546225572			KLHL6	2.15E-05	0.89366043	-0.740682864
ELMO2	3.21E-05	1	0.401888037			TRANK1	2.17E-05	0.89942719	-0.953351068
DPY19L3	3.21E-05	1	0.499163527			NEO1	2.18E-05	0.907100908	-0.591596431
EFNA3	3.24E-05	1	0.570561902			B4GALNT2	2.21E-05	0.918788485	-1.027943994
SNRPB	3.26E-05	1	0.818168848			EPHA10	2.23E-05	0.925215706	-0.636882437
GLMN	3.26E-05	1	0.77958688			GATM	2.23E-05	0.925607975	-0.466674276
RAD51	3.26E-05	1	0.504394211			AKR1C1	2.23E-05	0.92751516	-0.734672684
PIR	3.29E-05	1	0.651146855			STOX2	2.24E-05	0.930553349	-0.941698907
ALG1	3.32E-05	1	0.509494144			UNC5C	2.24E-05	0.930600592	-0.511739258
MCM5	3.33E-05	1	0.544973469			HLF	2.25E-05	0.933255482	-0.773151923
GTF3C3	3.33E-05	1	0.582400343			ADAMTS8	2.25E-05	0.93601157	-0.457835015
TUBG1	3.34E-05	1	0.59632013			SAT2	2.27E-05	0.942539328	-0.465289442
TAP1	3.34E-05	1	0.526326435			SRGAP1	2.28E-05	0.945817406	-0.440147541
GTF2E2	3.37E-05	1	0.477626663			ABR	2.30E-05	0.956813032	-0.486509029
C12orf66	3.37E-05	1	0.746766623			PPARD	2.31E-05	0.957918428	-0.524697501
RAD1	3.40E-05	1	0.494886593			ZNF688	2.32E-05	0.962350663	-0.320109547
TULP3	3.42E-05	1	0.517646654			ADD1	2.34E-05	0.970148197	-0.448193873
PKMYT1	3.42E-05	1	0.703026139			CTSD	2.34E-05	0.972385708	-0.770616679
RHEB	3.42E-05	1	0.578517977			ECE1	2.35E-05	0.974627519	-0.597503731
BTBD16	3.43E-05	1	0.828657613			ADH6	2.38E-05	0.986201369	-0.759713282
SPATA17	3.45E-05	1	0.515353281			HK2	2.38E-05	0.989304526	-0.571829365
HOXC6	3.46E-05	1	0.573325666			MATN2	2.40E-05	0.995206405	-0.958736915
STX6	3.46E-05	1	0.390151905			CASD1	2.42E-05	1	-0.714607648
MSTO1	3.48E-05	1	0.425641789			RCSD1	2.43E-05	1	-0.800604119
AMBP	3.50E-05	1	0.383364919			CD52	2.44E-05	1	-0.785743128
DBR1	3.53E-05	1	0.464983517			ITIH5	2.49E-05	1	-0.631287967
THADA	3.54E-05	1	0.320005413			TMEM59	2.49E-05	1	-0.544495212
DDIAS	3.55E-05	1	0.735690754			PIK3CG	2.50E-05	1	-0.723061466
ANAPC7	3.56E-05	1	0.62228447			PDZK1	2.52E-05	1	-0.941729893
GNL3L	3.56E-05	1	0.569631415			FAM46A	2.56E-05	1	-0.919961089
KIF3A	3.57E-05	1	0.723295642			NMT2	2.56E-05	1	-0.489546885
PRIM2	3.57E-05	1	0.658254958			LAMA2	2.57E-05	1	-0.602277335
LRRC49	3.57E-05	1	0.546580441			TUSC3	2.57E-05	1	-0.517583369
RNF39	3.58E-05	1	0.642284702			LONRF2	2.58E-05	1	-0.577453488
DUOX2	3.58E-05	1	0.775367549			GNAQ	2.61E-05	1	-0.473340734
ZNF343	3.58E-05	1	0.480380699			BEX1	2.61E-05	1	-1.157845751
MRPL42	3.60E-05	1	0.592422599			C1orf21	2.63E-05	1	-0.647979735
NPTX2	3.60E-05	1	0.566832358			TUBB2B	2.65E-05	1	-0.650180157
GJB5	3.62E-05	1	0.708957912			HPS1	2.65E-05	1	-0.405577641
KPNB1	3.63E-05	1	0.401148324			IL23R	2.65E-05	1	-0.344730037
ASCC1	3.65E-05	1	0.472004844			APOD	2.65E-05	1	-0.739594598
MRPL15	3.66E-05	1	0.632455064			EIF2AK3	2.67E-05	1	-0.389347459
NQO1	3.67E-05	1	0.608812291			RNF10	2.68E-05	1	-0.547375601
C20orf196	3.70E-05	1	0.521916775			KRTAP13-2	2.68E-05	1	-1.108502627
IRX2	3.71E-05	1	0.600368489			NR1I2	2.73E-05	1	-0.521729266
RAD21	3.73E-05	1	0.462808361			HOXA6	2.73E-05	1	-0.371010492
IL27RA	3.73E-05	1	0.373581017			SUN2	2.73E-05	1	-0.505427233
CACYBP	3.76E-05	1	0.559364852			ACP2	2.75E-05	1	-0.554893898
FAAH2	3.79E-05	1	0.457086522			BLNK	2.75E-05	1	-0.421494368
PPHLN1	3.81E-05	1	0.278660289			EDNRB	2.77E-05	1	-0.503263942
DCUN1D5	3.84E-05	1	1.086099161			SIGIRR	2.78E-05	1	-0.339429305
ZW10	3.84E-05	1	0.439087294			CD180	2.78E-05	1	-0.439131502
OTUD4	3.85E-05	1	0.270101442			DCLK1	2.79E-05	1	-0.820263312
MAPRE1	3.86E-05	1	0.503542176			SNRK	2.80E-05	1	-0.523863932
CASP2	3.86E-05	1	0.493513275			TRHDE	2.81E-05	1	-1.052751866
NMB	3.87E-05	1	0.83248001			BTG1	2.83E-05	1	-0.596191838
NPM3	3.89E-05	1	0.784612188			BCL10	2.84E-05	1	-0.494769662
CBR3	3.90E-05	1	0.733139711			ZADH2	2.84E-05	1	-0.492856799
TROAP	3.91E-05	1	0.887526461			CREB3L3	2.86E-05	1	-0.792186098
NOP58	3.92E-05	1	0.918111096			SLC9A1	2.90E-05	1	-0.692157959
TMEM43	3.92E-05	1	0.377895922			DAB2IP	2.91E-05	1	-0.434636087
AADAT	3.93E-05	1	0.732376193			SLC25A4	2.92E-05	1	-0.390199779
SLC22A15	3.94E-05	1	0.639124517			NLGN1	2.93E-05	1	-0.695753074
PTRH2	3.95E-05	1	0.684973477			KLHL34	2.94E-05	1	-0.584616795
RBM26	3.95E-05	1	0.562671221			PER3	2.94E-05	1	-0.510770549
TARS	3.95E-05	1	0.49303701			ZNF415	2.94E-05	1	-0.735514572
KIF20B	3.99E-05	1	0.651294916			CXCL14	2.94E-05	1	-0.53593295
METTL9	4.00E-05	1	0.445345727			MAF	2.96E-05	1	-0.842570187
RFX5	4.01E-05	1	0.395091641			MUC2	2.98E-05	1	-1.416860271
UMPS	4.02E-05	1	0.536184137			FOXF1	3.00E-05	1	-0.723028523
NKAP	4.06E-05	1	0.533684715			SLC17A8	3.01E-05	1	-0.592567028
CNIH3	4.08E-05	1	0.503224554			MOGAT3	3.01E-05	1	-0.871144594
DUSP27	4.09E-05	1	1.160496138			COL14A1	3.04E-05	1	-0.780892219
SSRP1	4.11E-05	1	0.623231384			DMXL1	3.04E-05	1	-0.560569682
ZFP90	4.11E-05	1	0.376612559			CTAGE5	3.04E-05	1	-0.423474333
M6PR	4.12E-05	1	0.447438845			PLEKHF2	3.04E-05	1	-0.431755982
MRPS27	4.12E-05	1	0.487039747			CASZ1	3.04E-05	1	-0.514354733
ACACA	4.14E-05	1	0.540003952			ID2	3.05E-05	1	-0.42619916
ULBP2	4.15E-05	1	0.784457629			NAT8B	3.06E-05	1	-0.614358903
ETV5	4.17E-05	1	0.441523392			CBX6	3.07E-05	1	-0.625801841
MDC1	4.19E-05	1	0.557102707			SGCE	3.07E-05	1	-0.675614863
PSMC2	4.21E-05	1	0.649487733			SEC31B	3.08E-05	1	-0.389438878
YARS2	4.21E-05	1	0.746976149			MBNL1	3.09E-05	1	-0.447652745
NAA15	4.22E-05	1	0.662810733			PKIG	3.10E-05	1	-0.502683193
DOCK9	4.22E-05	1	0.355884255			DDAH2	3.14E-05	1	-0.697442805
MRPL47	4.24E-05	1	0.390394452			VDAC2	3.14E-05	1	-0.459355972
PLA2G16	4.25E-05	1	0.870320606			LHFPL2	3.15E-05	1	-0.721034886
NOC2L	4.27E-05	1	0.513503293			UBL3	3.16E-05	1	-0.457258527
LARP1	4.27E-05	1	0.377125115			SLC13A2	3.16E-05	1	-0.866851097
MON1A	4.27E-05	1	0.333906421			SH3BGR	3.18E-05	1	-0.401112794
TRUB1	4.28E-05	1	0.361113996			USH1C	3.18E-05	1	-0.322693673
MRPL11	4.28E-05	1	0.370319556			ETNK1	3.19E-05	1	-0.67155092
EFTUD2	4.29E-05	1	0.548093717			PPARA	3.21E-05	1	-0.393176749
UBE3C	4.33E-05	1	0.396125774			APBA1	3.21E-05	1	-0.501756712
POLR2G	4.33E-05	1	0.592233935			ZCCHC10	3.22E-05	1	-0.410154094
DUSP2	4.35E-05	1	0.778834808			VPS13D	3.25E-05	1	-0.561154809
BAIAP2	4.35E-05	1	0.293368272			ASCC2	3.26E-05	1	-0.594942897
PRSS33	4.37E-05	1	0.604279481			AADACL2	3.28E-05	1	-0.315497482
DNTTIP2	4.38E-05	1	0.428781979			ST6GALNAC3	3.28E-05	1	-0.44172705
GEMIN6	4.39E-05	1	0.678927134			SEMA3E	3.32E-05	1	-0.654821572
MZT1	4.40E-05	1	0.770639863			CFLAR	3.33E-05	1	-0.590736551
GABRP	4.40E-05	1	0.726375195			LHPP	3.36E-05	1	-0.40300365
CD47	4.41E-05	1	0.536291283			PRDM1	3.40E-05	1	-0.421010011
HKDC1	4.42E-05	1	0.716612647			ITGAL	3.41E-05	1	-0.70364074
EPB41L2	4.42E-05	1	0.508284575			MYO15B	3.41E-05	1	-0.966934768
TFAM	4.43E-05	1	0.632489098			MED11	3.43E-05	1	-0.559002936
BSPRY	4.43E-05	1	0.394641467			CYCS	3.43E-05	1	-0.736720495
TXNDC12	4.45E-05	1	0.355885029			PYGM	3.45E-05	1	-0.399397348
DENR	4.46E-05	1	0.531807672			CTSO	3.48E-05	1	-0.599677551
CHSY1	4.48E-05	1	0.537378725			LUZP2	3.55E-05	1	-0.750405895
IFT52	4.50E-05	1	0.331558596			HPGDS	3.56E-05	1	-1.13453252
SHQ1	4.52E-05	1	0.493657247			LASP1	3.57E-05	1	-0.41970145
ANP32B	4.52E-05	1	0.364156546			FZD1	3.61E-05	1	-0.545920117
IFT81	4.54E-05	1	0.428287146			SYTL4	3.62E-05	1	-0.708105918
CEL	4.54E-05	1	0.99852644			SCARB2	3.63E-05	1	-0.386501346
RLIM	4.57E-05	1	0.670445835			ZNF350	3.64E-05	1	-0.505645154
NPM1	4.58E-05	1	0.601625835			ZFAND2A	3.69E-05	1	-0.456545028
SH3TC2	4.59E-05	1	0.672028814			EGFR	3.69E-05	1	-0.309238801
ZBED2	4.62E-05	1	0.437191914			DPP10	3.70E-05	1	-1.123510277
DRAM1	4.62E-05	1	0.613078478			S100A10	3.71E-05	1	-0.281897347
SLC1A4	4.64E-05	1	0.513618065			KLKB1	3.74E-05	1	-0.508162504
USP28	4.65E-05	1	0.367375553			SAMD13	3.75E-05	1	-0.716731648
DCPS	4.65E-05	1	0.498201117			FOSL2	3.75E-05	1	-0.601861039
CENPO	4.66E-05	1	0.494372317			CPXM2	3.77E-05	1	-0.631823659
AMOT	4.67E-05	1	0.64415962			CD24	3.78E-05	1	-0.40828283
UBA52	4.68E-05	1	0.340498882			CIB1	3.80E-05	1	-0.630913794
UGGT2	4.69E-05	1	0.655837689			IMPA2	3.81E-05	1	-0.762015798
XRCC5	4.72E-05	1	0.526072951			CTDSP1	3.86E-05	1	-0.456551494
ANKRD16	4.76E-05	1	0.4444248			LTBP4	3.87E-05	1	-0.567833651
ESCO2	4.76E-05	1	0.588970199			PLEKHA6	3.87E-05	1	-0.50156453
B3GNTL1	4.77E-05	1	0.536666219			GPBP1L1	3.87E-05	1	-0.379886143
DCBLD2	4.81E-05	1	0.61049586			NCK1	3.91E-05	1	-0.310871197
ASAP1	4.81E-05	1	0.615685807			GAK	3.91E-05	1	-0.435311209
CPSF4	4.81E-05	1	0.497634859			GSTM2	3.92E-05	1	-0.840405348
DUS4L	4.82E-05	1	0.796080097			RAB9B	3.94E-05	1	-0.576399112
ARMCX3	4.82E-05	1	0.602736304			S100B	3.95E-05	1	-0.758111493
CCDC77	4.84E-05	1	0.593813589			RPS6KA5	3.96E-05	1	-0.546633638
BOK	4.90E-05	1	0.402719747			MOB3B	3.96E-05	1	-0.709087832
NXT2	4.91E-05	1	0.516183995			GABARAPL1	3.99E-05	1	-0.609750793
ADAM9	4.91E-05	1	0.472482594			ECI2	3.99E-05	1	-0.763062882
SLC16A10	4.92E-05	1	0.601301812			B3GALT2	4.00E-05	1	-0.443231473
EIF2AK2	4.92E-05	1	0.344389562			MAGI1	4.00E-05	1	-0.237944518
TNFSF11	4.93E-05	1	0.746420863			ASB5	4.01E-05	1	-0.529458381
RPL36	4.93E-05	1	0.523451659			UBE2J1	4.02E-05	1	-0.528744441
CRLS1	4.94E-05	1	0.581966846			MS4A1	4.04E-05	1	-1.115095816
ADSL	4.95E-05	1	0.60437158			SLC16A5	4.04E-05	1	-0.599965901
OAS2	4.95E-05	1	0.733082758			PEX19	4.04E-05	1	-0.320099921
TYW1	4.95E-05	1	0.415091594			ZNF439	4.05E-05	1	-0.644098647
BARD1	4.96E-05	1	0.6383089			SMYD1	4.05E-05	1	-0.469964846
GDPD5	4.97E-05	1	0.610797316			FGFR2	4.06E-05	1	-1.002928206
NSUN4	4.98E-05	1	0.38316169			SLC6A19	4.07E-05	1	-1.11011647
CHEK2	5.00E-05	1	0.74828972			ENPP6	4.10E-05	1	-0.814132109
FMNL2	5.02E-05	1	0.543574792			PTK2B	4.10E-05	1	-0.583008889
HSD17B12	5.06E-05	1	0.515919359			FBXL7	4.14E-05	1	-0.531336078
CBX3	5.06E-05	1	0.875243641			FAM118B	4.15E-05	1	-0.444094507
PRPF6	5.09E-05	1	0.498977191			MUC20	4.17E-05	1	-0.59353434
PRPF3	5.09E-05	1	0.292652286			NRIP2	4.19E-05	1	-0.378435863
SEH1L	5.09E-05	1	0.53225104			RIMKLA	4.21E-05	1	-0.668191777
WBSCR27	5.13E-05	1	0.562753567			LETM1	4.22E-05	1	-0.498556482
WDR41	5.14E-05	1	0.322520631			MAPK10	4.23E-05	1	-0.669483376
CEACAM6	5.14E-05	1	0.650565023			ELF4	4.23E-05	1	-0.556084855
TIMM9	5.17E-05	1	0.696733107			RHPN2	4.24E-05	1	-0.380281971
PDIA6	5.17E-05	1	0.476926702			NT5E	4.24E-05	1	-0.495780621
CHAC1	5.18E-05	1	0.391864668			KCNN3	4.25E-05	1	-0.608341307
TBCD	5.20E-05	1	0.373148551			KLC4	4.25E-05	1	-0.442202073
BET1	5.22E-05	1	0.506696742			CCL5	4.26E-05	1	-0.883551323
NCAPH	5.22E-05	1	0.593053922			PLEKHO1	4.31E-05	1	-0.763870659
PAN3	5.24E-05	1	0.695201901			SPDEF	4.31E-05	1	-0.617127878
INHBB	5.25E-05	1	0.576067786			DPF3	4.34E-05	1	-0.519843021
TRAF3IP1	5.26E-05	1	0.385067374			TMEM98	4.34E-05	1	-0.571677808
ERCC3	5.26E-05	1	0.327942654			KLB	4.34E-05	1	-0.724755107
IER3	5.28E-05	1	0.826910465			GDE1	4.36E-05	1	-0.562794084
FSTL3	5.30E-05	1	0.374258744			KIAA2022	4.37E-05	1	-0.67187623
NFS1	5.30E-05	1	0.377438155			SPATA20	4.37E-05	1	-0.575770442
NMRAL1	5.32E-05	1	0.381473323			ZFP91	4.38E-05	1	-0.334488425
GPX7	5.32E-05	1	0.469930234			KCNG1	4.38E-05	1	-0.576887723
WDR4	5.33E-05	1	0.684917526			IL1R1	4.38E-05	1	-0.521246917
WARS	5.37E-05	1	0.608113302			GPRASP1	4.39E-05	1	-0.632148222
MME	5.37E-05	1	1.059516167			CLDN11	4.42E-05	1	-0.681268167
CBX1	5.38E-05	1	0.344453429			LANCL3	4.43E-05	1	-0.540377078
PDP1	5.40E-05	1	0.661193996			SSTR1	4.43E-05	1	-0.665103442
CEP164	5.41E-05	1	0.42942384			KCNAB1	4.43E-05	1	-0.443437225
NCL	5.43E-05	1	0.705340835			STAP1	4.48E-05	1	-0.66408478
NEDD4	5.44E-05	1	0.671150691			HADHB	4.52E-05	1	-0.538949872
PUS7L	5.48E-05	1	0.739039956			TCP11L1	4.52E-05	1	-0.425466028
UFM1	5.49E-05	1	0.65757863			SORL1	4.55E-05	1	-0.337690374
COPZ1	5.50E-05	1	0.452548475			RRAGC	4.56E-05	1	-0.447945781
IDO1	5.51E-05	1	0.86310438			MBP	4.58E-05	1	-0.356518071
RAP2A	5.55E-05	1	0.395274665			CPEB1	4.58E-05	1	-0.633835287
TOP1	5.56E-05	1	0.319596689			DOCK1	4.61E-05	1	-0.327513634
C1orf109	5.63E-05	1	0.764712583			CDH1	4.62E-05	1	-0.260414169
FAM122B	5.63E-05	1	0.646575282			CHMP4B	4.63E-05	1	-0.330323373
UPF3B	5.63E-05	1	0.532150447			SH3BP1	4.65E-05	1	-0.496155077
SPATA13	5.68E-05	1	0.345378351			C19orf33	4.66E-05	1	-0.655440466
NEK4	5.69E-05	1	0.300903396			FAM132A	4.66E-05	1	-0.873832216
RINT1	5.69E-05	1	0.613857797			RARA	4.66E-05	1	-0.280416736
RCN2	5.71E-05	1	0.720275242			MS4A6A	4.68E-05	1	-0.653985095
KCNE3	5.74E-05	1	0.781269665			SLITRK3	4.70E-05	1	-0.486841195
UCHL5	5.75E-05	1	0.495260486			CD2AP	4.71E-05	1	-0.433404812
BTBD11	5.78E-05	1	0.412377334			UQCRFS1	4.71E-05	1	-0.364879951
ASGR1	5.84E-05	1	0.544666172			NLGN4X	4.76E-05	1	-0.803909386
R3HDM1	5.84E-05	1	0.537801642			ARHGEF16	4.77E-05	1	-0.51089794
MNAT1	5.85E-05	1	0.830279487			SCRG1	4.82E-05	1	-0.743287492
LRRC36	5.85E-05	1	0.873945396			PKHD1L1	4.82E-05	1	-0.630861782
DPCD	5.86E-05	1	0.714083479			LMO2	4.83E-05	1	-0.560317543
PHACTR3	5.86E-05	1	0.607414664			GMFG	4.84E-05	1	-0.558441619
NCOA7	5.87E-05	1	0.705488485			NAP1L3	4.85E-05	1	-0.630876682
SLBP	5.92E-05	1	0.678951163			EBF1	4.88E-05	1	-0.842029222
MNS1	5.93E-05	1	0.785810111			VASP	4.88E-05	1	-0.39711701
PHF20L1	5.94E-05	1	0.476517581			IGSF3	4.92E-05	1	-0.443108964
ZNF670	5.97E-05	1	0.832663675			SALL2	4.92E-05	1	-0.597942763
THOC2	6.00E-05	1	0.479683386			CD79B	4.92E-05	1	-0.647907085
RDH11	6.02E-05	1	0.348072669			IL16	4.93E-05	1	-0.425946987
POT1	6.06E-05	1	0.687551213			ICAM3	4.98E-05	1	-0.466875519
PPP1R14B	6.07E-05	1	0.64034732			TNFRSF14	5.08E-05	1	-0.445068944
NUP85	6.08E-05	1	0.593265517			GFOD1	5.09E-05	1	-0.381273965
RFC1	6.13E-05	1	0.364548803			DGCR2	5.12E-05	1	-0.277555196
TPP2	6.14E-05	1	0.494160047			DSEL	5.15E-05	1	-0.541018029
S100A2	6.15E-05	1	0.940251613			NFE2L1	5.16E-05	1	-0.604383405
GSTO2	6.16E-05	1	0.637879111			RUNX1T1	5.17E-05	1	-0.553913632
CHN1	6.16E-05	1	0.687071012			RAB14	5.20E-05	1	-0.379748122
EI24	6.18E-05	1	0.403027674			PRICKLE2	5.23E-05	1	-0.73774249
FSCN1	6.19E-05	1	0.656037945			POU2AF1	5.25E-05	1	-1.207481115
SEC23B	6.19E-05	1	0.520333049			NEXN	5.28E-05	1	-0.739804884
LARS	6.20E-05	1	0.512882327			AKR1B15	5.30E-05	1	-1.442952529
SLC41A3	6.23E-05	1	0.385590612			SMAD3	5.33E-05	1	-0.364422137
DOLK	6.23E-05	1	0.355017868			DSCAML1	5.38E-05	1	-0.479015532
PSMA1	6.26E-05	1	0.477535269			BEX4	5.38E-05	1	-0.878830873
FANCL	6.27E-05	1	0.640579357			OSTM1	5.39E-05	1	-0.317597012
TTF1	6.28E-05	1	0.290611745			MKRN1	5.41E-05	1	-0.337013854
FGB	6.29E-05	1	0.375711956			AES	5.44E-05	1	-0.470089683
ZNRF3	6.30E-05	1	0.995529685			SLC25A24	5.44E-05	1	-0.296999117
HSD17B10	6.31E-05	1	0.575859202			SH2B3	5.46E-05	1	-0.520426528
CDH13	6.31E-05	1	0.472681472			SDSL	5.47E-05	1	-0.591101862
LZTFL1	6.34E-05	1	0.71049686			PPP1CB	5.49E-05	1	-0.537504317
MYCBP2	6.35E-05	1	0.384909294			CLK3	5.50E-05	1	-0.433596728
CLUAP1	6.35E-05	1	0.465576485			CPNE2	5.52E-05	1	-0.613971936
POLD1	6.35E-05	1	0.474083578			CTDSPL	5.55E-05	1	-0.295856132
GTF3C4	6.36E-05	1	0.463567501			PRRG2	5.61E-05	1	-0.44927206
EARS2	6.37E-05	1	0.835563232			ARMCX1	5.63E-05	1	-0.771509178
CNPY2	6.38E-05	1	0.485514644			DYNC1LI2	5.65E-05	1	-0.442086826
ZMYM3	6.39E-05	1	0.270562597			DPP4	5.66E-05	1	-0.617836237
CUL4B	6.41E-05	1	0.412927737			TRIP4	5.67E-05	1	-0.402294375
MRPL16	6.41E-05	1	0.418803984			EPHA4	5.72E-05	1	-0.479174858
PHF20	6.42E-05	1	0.557157426			HEATR5A	5.76E-05	1	-0.547578128
FANCA	6.44E-05	1	0.594602792			ZNF101	5.78E-05	1	-0.347189741
TCEB1	6.45E-05	1	0.780790617			CLSTN1	5.78E-05	1	-0.597566353
TM9SF4	6.46E-05	1	0.523207496			MAP2K6	5.80E-05	1	-0.59424069
TBC1D4	6.51E-05	1	0.788392932			EFHD1	5.81E-05	1	-0.649149074
MAGED2	6.52E-05	1	0.503543067			MPI	5.83E-05	1	-0.642178297
TRIP6	6.52E-05	1	0.661077135			CFL2	5.86E-05	1	-0.668219409
KDM2B	6.60E-05	1	0.551916256			TUB	5.87E-05	1	-0.391820729
PTPRO	6.61E-05	1	0.531618891			DPYD	5.87E-05	1	-0.530302539
NIF3L1	6.61E-05	1	0.502713058			GOLM1	5.98E-05	1	-0.681729105
CDK5RAP2	6.63E-05	1	0.293871845			MMP25	5.98E-05	1	-0.258080295
THUMPD3	6.64E-05	1	0.350570779			GRN	5.99E-05	1	-0.589665746
MCM8	6.66E-05	1	0.693593909			ARHGAP15	5.99E-05	1	-0.791792917
AHCTF1	6.66E-05	1	0.536268039			YIPF1	6.00E-05	1	-0.271780988
EMG1	6.67E-05	1	0.630808189			CCR10	6.03E-05	1	-0.719734159
SEMG1	6.73E-05	1	0.55162933			MARK2	6.05E-05	1	-0.32372191
GPSM2	6.82E-05	1	0.919018814			EFNA5	6.05E-05	1	-0.712898467
DFFB	6.84E-05	1	0.510568964			NR1H2	6.07E-05	1	-0.463127945
RABEPK	6.85E-05	1	0.493703197			MPPED2	6.07E-05	1	-0.403872426
FANCF	6.90E-05	1	0.448143145			DIRC2	6.12E-05	1	-0.504814327
SERPIND1	6.93E-05	1	0.514564299			EPS8	6.14E-05	1	-0.355733856
COMT	6.95E-05	1	0.523726439			SEPHS2	6.15E-05	1	-0.383277705
LIG3	6.96E-05	1	0.318033502			ANKRD13A	6.15E-05	1	-0.574999851
MEST	6.97E-05	1	0.736042585			MEF2A	6.17E-05	1	-0.346571006
PTK2	6.98E-05	1	0.430099216			BACH2	6.21E-05	1	-0.359306044
SASS6	7.02E-05	1	0.84091844			LRCH2	6.23E-05	1	-0.55334762
TNFRSF10A	7.03E-05	1	0.472688146			KIAA1211	6.27E-05	1	-0.778178708
SLC7A6OS	7.04E-05	1	0.356799265			FUT3	6.28E-05	1	-0.704773719
F12	7.06E-05	1	0.675241964			BMP2K	6.29E-05	1	-0.303852103
PYCR1	7.09E-05	1	0.841508908			ARRB1	6.31E-05	1	-0.540479487
WFS1	7.10E-05	1	0.589587178			ZYG11B	6.32E-05	1	-0.548236152
IRX5	7.10E-05	1	0.694838743			CCR2	6.33E-05	1	-0.524001927
RNGTT	7.12E-05	1	0.258539631			WSB1	6.38E-05	1	-0.516250259
GCAT	7.12E-05	1	0.577862146			SCAPER	6.39E-05	1	-0.503391367
KRR1	7.16E-05	1	0.394129664			ATP5A1	6.42E-05	1	-0.498470574
HOXC9	7.16E-05	1	0.326300456			PPCS	6.42E-05	1	-0.33065249
RABGGTB	7.18E-05	1	0.586277285			BAHD1	6.43E-05	1	-0.351698863
FGFRL1	7.19E-05	1	0.735844533			GFER	6.45E-05	1	-0.455509671
VCAN	7.20E-05	1	0.795491893			NCAM1	6.46E-05	1	-0.674331482
FOXRED2	7.21E-05	1	0.442829231			XKR4	6.48E-05	1	-0.949933381
SESTD1	7.23E-05	1	0.495024944			GPR128	6.50E-05	1	-0.68641439
GRB10	7.25E-05	1	0.58747818			STOM	6.51E-05	1	-0.439836561
AHSA1	7.29E-05	1	0.450391851			GSTZ1	6.51E-05	1	-0.658994981
GSG2	7.29E-05	1	0.648434989			SUGCT	6.53E-05	1	-0.7743917
SKIL	7.29E-05	1	0.566547641			MMP15	6.63E-05	1	-0.532270097
COMP	7.30E-05	1	0.679773274			ATP8B4	6.67E-05	1	-0.549417114
DOCK11	7.31E-05	1	0.599457473			HSPB2	6.70E-05	1	-0.496043539
ETV7	7.33E-05	1	0.588415173			C17orf97	6.73E-05	1	-0.403096403
SLC2A8	7.34E-05	1	0.529848176			SLC30A1	6.73E-05	1	-0.327626372
USP10	7.40E-05	1	0.397278329			ZFYVE1	6.74E-05	1	-0.550343404
DCDC2	7.43E-05	1	0.442768225			CDC42	6.74E-05	1	-0.306919958
PSMC3IP	7.43E-05	1	0.686265542			CROT	6.79E-05	1	-0.584446473
FXR1	7.48E-05	1	0.440454259			SNAP29	6.80E-05	1	-0.399714219
PCMTD2	7.50E-05	1	0.803744569			DOCK10	6.81E-05	1	-0.744911319
TM4SF1	7.55E-05	1	0.552861111			DMAP1	6.81E-05	1	-0.436824478
CBX8	7.56E-05	1	0.628701562			HSPB3	6.87E-05	1	-0.987114945
TTYH3	7.56E-05	1	0.623948305			RGS9	6.89E-05	1	-0.398769927
CNOT1	7.57E-05	1	0.345074334			GRASP	6.89E-05	1	-0.363258235
APRT	7.57E-05	1	0.586637451			FBXO25	6.91E-05	1	-0.426081808
DNAJA1	7.58E-05	1	0.593806532			RAB32	6.95E-05	1	-0.335868946
STRAP	7.60E-05	1	0.722077223			SMCHD1	6.95E-05	1	-0.549948024
CASP4	7.64E-05	1	0.311658365			MGST3	6.99E-05	1	-0.574424977
DHX37	7.65E-05	1	0.472918346			PLA2G5	6.99E-05	1	-0.423734528
SAP30	7.72E-05	1	0.505598721			HTR3C	7.01E-05	1	-0.264482697
NASP	7.73E-05	1	0.344220795			RNF14	7.02E-05	1	-0.340350672
ADRM1	7.77E-05	1	0.540333761			STX8	7.04E-05	1	-0.400674076
TBL2	7.80E-05	1	0.472066433			BTBD9	7.05E-05	1	-0.236241366
USP31	7.82E-05	1	0.54812502			TAPBPL	7.05E-05	1	-0.458521662
TDRKH	7.84E-05	1	0.617774206			MDFIC	7.09E-05	1	-0.505450542
TMED1	7.86E-05	1	0.400147021			FOS	7.16E-05	1	-0.60745226
MRPL36	7.89E-05	1	0.718612676			SPSB1	7.17E-05	1	-0.469542195
SMARCD2	7.94E-05	1	0.321696731			AP1B1	7.19E-05	1	-0.419899158
TFAP2A	7.96E-05	1	0.490151774			RAB37	7.20E-05	1	-0.494738989
KIAA1257	7.97E-05	1	0.838446144			MYO9A	7.20E-05	1	-0.44014927
ALDH1B1	7.98E-05	1	0.623887008			PTCHD1	7.24E-05	1	-0.610015403
TASP1	7.98E-05	1	0.501329231			FCRL3	7.27E-05	1	-0.465500512
RRP1B	8.00E-05	1	0.58554152			RNF186	7.31E-05	1	-0.56239736
GRPEL1	8.01E-05	1	0.622769775			LILRB5	7.33E-05	1	-0.98011825
NDUFA7	8.04E-05	1	0.311082234			SLCO2B1	7.35E-05	1	-0.38898358
SLC25A19	8.07E-05	1	0.501916827			AFF1	7.39E-05	1	-0.438452414
HS2ST1	8.11E-05	1	0.62074142			SLITRK4	7.41E-05	1	-0.36082804
MRPL19	8.14E-05	1	0.636990804			NPTX1	7.43E-05	1	-0.903085698
PMPCA	8.15E-05	1	0.446367763			TPH1	7.51E-05	1	-1.122865309
RECQL4	8.17E-05	1	0.78883267			CD96	7.55E-05	1	-0.612801755
C12orf29	8.21E-05	1	0.855721753			RER1	7.56E-05	1	-0.447349542
GTF2H3	8.21E-05	1	0.504779158			PRR5L	7.56E-05	1	-0.57086901
SMOX	8.21E-05	1	0.814588715			UBE2A	7.58E-05	1	-0.361617593
PLCG1	8.23E-05	1	0.399025653			ICAM2	7.58E-05	1	-0.385531549
RPGRIP1L	8.25E-05	1	0.727598424			PLAT	7.60E-05	1	-0.676615013
CCDC43	8.25E-05	1	0.405085039			DOCK5	7.62E-05	1	-0.493927722
PRMT1	8.27E-05	1	0.476267877			SLC31A2	7.65E-05	1	-0.782954098
RAP1GDS1	8.27E-05	1	0.386661745			MTMR14	7.66E-05	1	-0.292134881
IL24	8.31E-05	1	0.730745278			FEV	7.67E-05	1	-0.422030813
LRRC20	8.34E-05	1	0.495124355			GFRA3	7.68E-05	1	-0.451539865
CNOT10	8.38E-05	1	0.284754199			MGAT1	7.75E-05	1	-0.327002739
CYP24A1	8.39E-05	1	0.357007817			C16orf62	7.77E-05	1	-0.692527933
TPR	8.45E-05	1	0.41015035			ZC3H12C	7.78E-05	1	-0.743544696
RNF219	8.45E-05	1	0.802088544			TMEM156	7.81E-05	1	-0.387706983
SLC25A17	8.53E-05	1	0.348335719			GALNT7	7.82E-05	1	-0.481476222
GRHL2	8.56E-05	1	0.556690917			BOC	7.85E-05	1	-0.542248122
LMCD1	8.56E-05	1	0.479966487			MS4A4A	7.93E-05	1	-0.558491312
RAD23B	8.57E-05	1	0.31784919			ITGA4	7.93E-05	1	-0.371526784
TTL	8.58E-05	1	0.42841361			DPP6	7.95E-05	1	-0.391315164
KLK12	8.60E-05	1	0.870260047			DENND3	7.97E-05	1	-0.496858806
AMPD2	8.61E-05	1	0.607960106			BBS12	7.98E-05	1	-0.252852732
COG5	8.61E-05	1	0.433748522			ABCB11	7.98E-05	1	-0.754756072
CNN2	8.66E-05	1	0.431701831			NDUFB10	8.02E-05	1	-0.367441055
SSBP1	8.69E-05	1	0.785774461			FCRL1	8.04E-05	1	-0.500634466
SSR1	8.70E-05	1	0.425425759			ABI3	8.05E-05	1	-0.42356905
EBNA1BP2	8.76E-05	1	0.765961614			LRP10	8.06E-05	1	-0.688868231
UBE2O	8.76E-05	1	0.391533803			INPP5J	8.06E-05	1	-0.415752269
MYO7A	8.80E-05	1	0.338699762			CD22	8.06E-05	1	-0.617165328
GPI	8.83E-05	1	0.449981293			THSD4	8.30E-05	1	-0.425577368
CHAF1A	8.85E-05	1	0.456011668			ZNF592	8.30E-05	1	-0.244562519
ZNF282	8.86E-05	1	0.496112074			FAM189A2	8.30E-05	1	-0.770712627
PJA1	8.87E-05	1	0.628131036			SDHD	8.32E-05	1	-0.543080449
CELSR2	8.94E-05	1	0.590948756			TRAT1	8.33E-05	1	-0.38277837
AP1S1	9.04E-05	1	0.546310839			SCN4B	8.35E-05	1	-0.862220551
MKRN2	9.05E-05	1	0.314383849			PITPNM3	8.36E-05	1	-0.701327888
ARL6IP1	9.06E-05	1	0.497508016			A1BG	8.41E-05	1	-0.31170439
TXNL4B	9.13E-05	1	0.368648805			ANO10	8.41E-05	1	-0.697975796
NSMCE2	9.20E-05	1	0.579919866			COX8A	8.44E-05	1	-0.434882356
ATP7B	9.22E-05	1	0.410546834			RNF103	8.47E-05	1	-0.394347293
SAE1	9.24E-05	1	0.362242108			FAM189A1	8.47E-05	1	-0.798089873
DPY19L4	9.24E-05	1	0.694663372			WFDC2	8.51E-05	1	-0.590019492
HAPLN3	9.33E-05	1	0.54118068			NUDT18	8.53E-05	1	-0.426359806
BAG4	9.36E-05	1	0.399336153			IFNGR1	8.53E-05	1	-0.300214335
HACL1	9.37E-05	1	0.431750124			RGL1	8.60E-05	1	-0.540357712
KCTD14	9.40E-05	1	0.815537201			TRIM10	8.61E-05	1	-0.370455894
CEP76	9.44E-05	1	0.502386852			SRSF5	8.62E-05	1	-0.619429218
DHX57	9.44E-05	1	0.386735526			RNF150	8.65E-05	1	-0.920629353
TSSC1	9.45E-05	1	0.475221752			LOC389332	8.66E-05	1	-0.948617998
PROK2	9.47E-05	1	0.68143235			DOCK2	8.68E-05	1	-0.6618994
TRIAP1	9.47E-05	1	0.620871946			RAPGEF1	8.72E-05	1	-0.410059164
CTNNAL1	9.50E-05	1	0.477255547			GDNF	8.73E-05	1	-0.374423375
ENOX2	9.53E-05	1	0.658927602			FOXO1	8.76E-05	1	-0.549353308
ATP2C1	9.56E-05	1	0.393518173			PTPLAD2	8.78E-05	1	-0.542659847
ACP6	9.56E-05	1	0.654397297			GPR162	8.79E-05	1	-0.404543742
SLC43A1	9.65E-05	1	0.557240829			PLEKHB2	8.80E-05	1	-0.416935182
MICB	9.70E-05	1	0.544466793			MASP1	8.85E-05	1	-0.307569823
ZNF281	9.71E-05	1	0.559867459			ZDHHC7	8.89E-05	1	-0.560325652
CNPY3	9.71E-05	1	0.472392207			TMEM30B	8.89E-05	1	-0.656040456
ALDOB	9.71E-05	1	0.767770411			SEMA3G	8.90E-05	1	-0.603113495
CTPS	9.74E-05	1	0.74615545			HHIP	8.94E-05	1	-0.821765094
TNNI3	9.76E-05	1	0.637647313			NUDT12	8.95E-05	1	-0.432892932
E2F1	9.77E-05	1	0.684303336			NEURL1B	9.02E-05	1	-0.808997535
ACVR1	9.79E-05	1	0.358283507			BAG1	9.04E-05	1	-0.439120815
NRCAM	9.79E-05	1	0.363425303			PLOD2	9.17E-05	1	-0.685672015
PLCB4	9.81E-05	1	0.863457182			DLG2	9.19E-05	1	-0.288577083
CSTF1	9.84E-05	1	0.581435146			TCP11L2	9.23E-05	1	-0.318874786
CIT	9.85E-05	1	0.63394288			CYSLTR1	9.23E-05	1	-0.479265221
TRIM5	9.86E-05	1	0.421903793			ITSN1	9.30E-05	1	-0.332379949
ONECUT2	9.86E-05	1	0.466206751			TTC38	9.32E-05	1	-0.588264694
SCML2	9.89E-05	1	0.486351831			STAB2	9.37E-05	1	-0.589613554
ZNF280B	9.98E-05	1	0.667457353			CRYBA2	9.38E-05	1	-0.715280668
SMNDC1	0.000100086	1	0.439411197			GABARAPL2	9.41E-05	1	-0.431001474
METTL5	0.000100268	1	0.649275916			SLC10A4	9.41E-05	1	-0.427777973
POLR1A	0.000100268	1	0.599759242			TF	9.41E-05	1	-0.506392505
IL17RD	0.000100688	1	0.624473729			HVCN1	9.47E-05	1	-0.494049078
FKBP10	0.000100828	1	0.523728834			SYT17	9.49E-05	1	-0.490338103
LSM5	0.000100995	1	0.868372578			KIFAP3	9.50E-05	1	-0.439612124
IL33	0.000101122	1	0.870308796			EDEM1	9.51E-05	1	-0.392638433
FUT4	0.000101298	1	0.566370171			OSTF1	9.54E-05	1	-0.257259802
FAM81A	0.000101635	1	0.389858773			FAM32A	9.59E-05	1	-0.313571793
RNASEH1	0.000101726	1	0.457418708			MAGI2	9.60E-05	1	-0.46826364
SLC16A4	0.000101886	1	0.938750642			FBXO8	9.62E-05	1	-0.449674212
SHB	0.000102065	1	0.394435573			FBXO34	9.63E-05	1	-0.326334156
PSMD7	0.00010237	1	0.407991256			TBC1D22A	9.65E-05	1	-0.293952758
LRCH1	0.000102832	1	0.627597618			KCNB1	9.70E-05	1	-0.554002802
PSMB7	0.000102924	1	0.534267015			YPEL2	9.76E-05	1	-0.42388227
EPHA1	0.000103469	1	0.714392082			CBLN2	9.78E-05	1	-0.8420629
MTMR1	0.000103481	1	0.254390106			GBF1	9.79E-05	1	-0.372203329
PLAC1	0.000103667	1	0.404586599			MADCAM1	9.80E-05	1	-0.499126143
GGCT	0.000103765	1	0.803923332			MRVI1	9.80E-05	1	-0.431132266
DUSP12	0.000103854	1	0.452741999			LPCAT4	9.86E-05	1	-0.66223529
DPF2	0.000104041	1	0.400254369			STAM2	9.89E-05	1	-0.3068877
IRAK2	0.000104041	1	0.575487419			PLAC9	9.91E-05	1	-1.096718667
PSMG1	0.00010436	1	0.719659566			PDLIM3	9.92E-05	1	-0.717661395
PGM2L1	0.000104603	1	0.38046778			ASL	9.95E-05	1	-0.528722005
CAPN12	0.000105021	1	0.622056332			GPNMB	9.97E-05	1	-0.721321731
PHF6	0.000105167	1	0.469807495			KLK15	1.00E-04	1	-0.428359835
MAK16	0.000105178	1	0.606646255			PDE1A	0.000100536	1	-0.592783272
WRNIP1	0.000106019	1	0.32187218			MUSTN1	0.000100537	1	-0.879014319
OR51E1	0.000106114	1	0.696592378			TNK1	0.000100631	1	-0.363499184
AEBP2	0.000106127	1	0.516927598			FAM127A	0.00010084	1	-0.486146547
HABP4	0.000106304	1	0.325890918			RASL12	0.000100904	1	-0.518722282
WBSCR22	0.000106445	1	0.517116616			MYL6	0.000101177	1	-0.554764439
B4GALT6	0.00010678	1	0.427360467			ADAM28	0.000101604	1	-0.763379061
PRSS22	0.000107242	1	0.906321211			ALDH3A2	0.00010191	1	-0.476066834
POU4F1	0.000107355	1	0.265253617			TMEM125	0.000102186	1	-0.444913813
MAP3K8	0.000107451	1	0.470791947			ZNF536	0.000102289	1	-0.687429739
ADAMTS9	0.000107547	1	0.428512558			NFIC	0.000102647	1	-0.328832409
NAA10	0.000108044	1	0.530217921			CD69	0.000104062	1	-0.631248797
BOP1	0.000108139	1	0.796048356			ITGA7	0.000104228	1	-0.539300187
PPM1H	0.00010829	1	1.046874416			HHAT	0.000104321	1	-0.32661341
GAS2L3	0.000108414	1	0.353525918			PNPLA7	0.000104321	1	-0.685554046
BRIP1	0.000108996	1	0.658306791			NANS	0.000104509	1	-0.516531213
PTPN11	0.00010919	1	0.475840673			SIRT6	0.000104958	1	-0.633525677
KCNMB4	0.00010958	1	0.365910415			DDR2	0.000104958	1	-0.661630761
EIF2B3	0.000109663	1	0.498103076			HTATIP2	0.000105261	1	-0.246223928
HIST3H2A	0.000110461	1	0.568269138			C1QC	0.000105558	1	-0.702882706
SEPHS1	0.000110756	1	0.511382891			NTRK3	0.000105639	1	-0.309116058
FBXO22	0.000111466	1	0.438016229			SLC10A2	0.000106019	1	-0.530306727
COL3A1	0.000111962	1	0.704451108			CANT1	0.000106209	1	-0.393805857
DYRK3	0.00011274	1	0.459946662			RNPEP	0.000106399	1	-0.492488761
ALDH4A1	0.000113276	1	0.663795877			DERA	0.000106399	1	-0.410746899
NOC4L	0.00011334	1	0.358845661			LAX1	0.000106604	1	-0.581958356
EEFSEC	0.000113441	1	0.336179801			MEF2D	0.000106763	1	-0.584754888
FPR2	0.000113911	1	0.680173425			MAP3K11	0.00010678	1	-0.278258948
METTL6	0.000114753	1	0.363387927			EAF2	0.000107242	1	-0.650658129
POLR3G	0.000115261	1	0.592057581			LTB	0.000108028	1	-0.526389219
RPS24	0.000115482	1	0.657819458			PPP1R12C	0.000108511	1	-0.398680678
SUPV3L1	0.000115668	1	0.33932348			TAPT1	0.000108705	1	-0.330632068
TSR1	0.000115992	1	0.585128274			HGD	0.000109212	1	-0.974045214
STOML2	0.000116077	1	0.407558089			EML1	0.000109663	1	-0.550648869
NT5DC2	0.00011618	1	0.76370631			PLCD4	0.000110167	1	-0.411063074
POLR3A	0.000116282	1	0.300187487			ZNF793	0.000110316	1	-0.64637345
MRPS10	0.000116487	1	0.306994618			NTN4	0.000110316	1	-0.523690257
AVEN	0.00011814	1	0.477600908			EPS8L3	0.000110756	1	-0.491316786
TBX3	0.00011814	1	0.450473054			ZBTB7C	0.000110762	1	-0.912684519
EXOC2	0.000118348	1	0.308812276			GRB2	0.000111744	1	-0.274725883
COL15A1	0.000118915	1	0.648322685			GLRX	0.000111744	1	-0.382131943
PDAP1	0.000118973	1	0.281457027			NOVA1	0.000111797	1	-0.801296672
TCF12	0.000119917	1	0.252752557			POPDC2	0.000112141	1	-0.722903228
ARL6IP6	0.000120128	1	0.449080672			FLRT1	0.00011274	1	-0.361745567
PITPNC1	0.000120973	1	0.338121518			ZBTB7B	0.000112792	1	-0.593119993
EIF2A	0.000121014	1	0.628780723			HSPB7	0.000112792	1	-0.38963147
RHEBL1	0.000121504	1	0.401594717			PTCRA	0.00011304	1	-0.310633271
TH	0.000121504	1	0.292211694			PLXDC2	0.000114636	1	-0.39191521
TMEM165	0.000121716	1	0.462347767			AKAP5	0.000114651	1	-0.587069144
DDX1	0.000122464	1	0.392275311			AUH	0.000114956	1	-0.402296378
STX1A	0.000122678	1	0.826953837			PAMR1	0.000114974	1	-0.657345469
WRN	0.000123108	1	0.474212362			OLFML3	0.000115189	1	-0.66241374
AEN	0.000123141	1	0.683007431			ZNF582	0.000115464	1	-0.275646781
ANO1	0.00012332	1	0.542928006			ZNF219	0.000115873	1	-0.380236029
PAPSS1	0.00012343	1	0.494486922			ZNF396	0.000116077	1	-0.230584348
ZNF507	0.000123646	1	0.303957618			MCTP2	0.000116077	1	-0.473213524
ZNF202	0.000123678	1	0.609775522			TPRG1L	0.000116162	1	-0.593493808
MRPL4	0.000124396	1	0.416227735			FOXD2	0.000116162	1	-0.633768224
MAGED1	0.000124403	1	0.314496304			PLA2G2A	0.000116333	1	-0.836264576
ZNF706	0.000125383	1	0.336585984			APC	0.000117415	1	-0.376159807
AATF	0.000126206	1	0.402247246			CYP4V2	0.000117877	1	-0.414471155
DHX30	0.000126699	1	0.262036976			FCHO2	0.00011866	1	-0.342364094
NIP7	0.000126936	1	0.644403564			RNF167	0.000119392	1	-0.403486252
KLHL21	0.000127029	1	0.392813682			CD19	0.000120077	1	-0.923075479
ZFP1	0.000127471	1	0.38580233			HIGD2A	0.000120444	1	-0.365325998
WDR19	0.000127582	1	0.386766732			LUZP1	0.00012055	1	-0.350310395
ZC3HAV1L	0.000127868	1	0.665003304			INSR	0.00012055	1	-0.412032749
ZNF3	0.000127915	1	0.292351946			PRKCB	0.000121366	1	-0.780422076
CCL26	0.000128471	1	0.429735254			CSNK1G3	0.000121504	1	-0.268874959
NFAT5	0.000128582	1	0.397119003			ING4	0.00012161	1	-0.329823044
PHF13	0.000128694	1	0.326639622			KCNG3	0.00012193	1	-0.431353795
DHX34	0.000128776	1	0.407456999			ILK	0.000122464	1	-0.363486648
HSDL1	0.000128917	1	0.280324357			FCRLA	0.000122571	1	-0.882658274
GJB3	0.000129146	1	0.604665816			NAGPA	0.000122893	1	-0.341169113
ARSJ	0.000129365	1	0.332709017			BDH2	0.000123499	1	-0.710920631
PERP	0.000129813	1	0.645586036			ALS2CL	0.000123646	1	-0.365931175
SMC3	0.000130151	1	0.452571945			SNCA	0.000123857	1	-0.44708805
PVRL4	0.000131109	1	0.633493457			PTEN	0.000123862	1	-0.338602125
CEBPZ	0.000131387	1	0.5590612			C10orf54	0.000124436	1	-0.658966023
C3orf67	0.000131763	1	0.538470662			ZNF436	0.000124512	1	-0.253812299
UBAP2L	0.000132077	1	0.499837869			EMP3	0.000124947	1	-0.652575482
TSEN34	0.000132305	1	0.317054819			PTGER2	0.000125299	1	-0.436692541
ARSE	0.000132648	1	0.501504973			GOT1	0.000125661	1	-0.653974797
CHAC2	0.000134027	1	0.4360658			MAD2L1BP	0.00012582	1	-0.275244426
COL4A2	0.000134027	1	0.448846684			BMF	0.000125843	1	-0.421119242
DHX35	0.000134143	1	0.243279483			AP2A2	0.00012593	1	-0.401394445
GRP	0.000134258	1	0.473102371			ATF3	0.000126024	1	-0.414756217
PTK7	0.000134997	1	0.45472259			MRPS36	0.000126149	1	-0.534523638
IFI44	0.000135418	1	0.609733664			PC	0.000126588	1	-0.610365507
ANP32E	0.000135574	1	0.687039175			B3GNT3	0.000126754	1	-0.424756602
PF4	0.000135688	1	0.736710641			FAM46B	0.000126754	1	-0.5527797
PARN	0.000136001	1	0.28733728			XPNPEP2	0.000126936	1	-0.47123427
HTATSF1	0.000136469	1	0.308816971			TNFRSF11A	0.000127693	1	-0.701628128
CYP4F3	0.00013654	1	0.615721196			ZMAT1	0.000127853	1	-0.364413759
MMP9	0.000136939	1	0.752934015			SLC18A2	0.000128026	1	-0.399984401
ARMC1	0.000137056	1	0.356467606			FBXW4	0.000128694	1	-0.443523724
ATAD5	0.000137122	1	0.720885622			LDOC1	0.000128776	1	-0.515025928
KDM1A	0.000137122	1	0.541837497			JPH2	0.000128917	1	-0.371699083
C19orf53	0.000137317	1	0.516867982			EGLN1	0.000129332	1	-0.413709556
ESF1	0.000137527	1	0.614387859			MAP2K4	0.000129365	1	-0.386071551
NEB	0.000138236	1	0.300308721			LPIN2	0.000129701	1	-0.481100922
FUNDC1	0.000138489	1	0.631416635			ZFP36	0.000129703	1	-0.504384056
ARMC2	0.00013871	1	0.44413978			ZDHHC3	0.000130376	1	-0.348141673
STK32C	0.000139067	1	0.376395414			MAX	0.000130489	1	-0.357786175
TRMT11	0.000139275	1	0.701712043			CLYBL	0.000131387	1	-0.511659715
SPARC	0.000139325	1	0.579771071			EFHC2	0.000131763	1	-0.466124722
SPATA12	0.000139544	1	0.333765094			SLC25A42	0.000131849	1	-0.276304735
IKBKAP	0.000139902	1	0.388800398			TACC2	0.000132077	1	-0.241632569
BORA	0.000140066	1	0.694307849			MUT	0.000132518	1	-0.430647194
VRK2	0.000140142	1	0.460163336			C8orf4	0.000133277	1	-0.638436036
PGF	0.000141056	1	0.450213361			CASKIN2	0.000133681	1	-0.257699202
WBP4	0.000141464	1	0.371984388			ASAP2	0.000134805	1	-0.434696543
DHODH	0.000142676	1	0.440409915			PPM1A	0.000135884	1	-0.402385936
CITED1	0.000142676	1	0.420858159			KLK3	0.000136001	1	-0.24589257
SYNCRIP	0.000143257	1	0.597853703			KLK1	0.000136029	1	-0.758350805
FGFR4	0.000143529	1	0.45613905			ADCY5	0.000136118	1	-0.592797055
GRWD1	0.000144266	1	0.427478753			TMPRSS4	0.000136586	1	-0.4767395
NUP62	0.000144874	1	0.429032224			MAMDC4	0.000136734	1	-0.489258874
ADAM17	0.000145372	1	0.282931099			TRIM58	0.000137409	1	-0.372483302
EPHB2	0.000145713	1	0.760637893			UBE2G1	0.000137645	1	-0.312935568
CCAR1	0.00014599	1	0.445746709			MFNG	0.000137881	1	-0.405908881
KDR	0.00014599	1	0.334355745			ARF6	0.000138354	1	-0.420370072
POC5	0.000146097	1	0.670714193			VSTM2A	0.000138588	1	-0.851111959
MRPL51	0.000146114	1	0.379844792			KLHL13	0.000139669	1	-0.441178594
NOL10	0.000146712	1	0.368019976			STX3	0.000139783	1	-0.44856647
KCNAB2	0.000146984	1	0.391365741			MAPK13	0.000140261	1	-0.291585017
ACOT9	0.000147109	1	0.465310589			C16orf54	0.000140372	1	-0.860831202
ACVR2B	0.000147484	1	0.363654026			SCARA3	0.000140742	1	-0.463540255
NDRG3	0.00014811	1	0.286859031			TIMD4	0.000141103	1	-0.506360093
ICAM1	0.000148738	1	0.498503922			STRADB	0.000141556	1	-0.579092902
ALG9	0.000149748	1	0.370526048			AMN	0.000143458	1	-0.787238861
UBE2L6	0.000149874	1	0.663234958			TLN2	0.000143458	1	-0.351131733
PNPLA3	0.000150255	1	0.573382383			NADSYN1	0.000143774	1	-0.414876936
GEMIN8	0.000150861	1	0.529136724			SLC5A11	0.000143896	1	-0.466512536
RASAL2	0.000150891	1	0.351876645			GLRA2	0.000143896	1	-0.57652887
CEP250	0.000151146	1	0.411813466			MAP1B	0.000144064	1	-0.55726599
STX2	0.000151273	1	0.456042485			DUSP26	0.000144266	1	-0.58595609
PTPLAD1	0.000151528	1	0.716939709			CNST	0.000144469	1	-0.544295395
CD55	0.000152316	1	0.721201681			PXN	0.000144632	1	-0.368353778
NUP98	0.000153586	1	0.345155942			PHOX2B	0.000144951	1	-0.689763361
TTPAL	0.000156609	1	0.500009696			MFSD4	0.000144951	1	-0.92153439
TGIF1	0.000157476	1	0.493371998			NEDD9	0.000145078	1	-0.658660886
LOC81691	0.000158128	1	0.593794234			KLHDC1	0.000146095	1	-0.6905267
CCT3	0.000158323	1	0.662164944			RUSC1	0.000146611	1	-0.333880643
EIF2S1	0.000158697	1	0.392092673			ABCD3	0.000147109	1	-0.5243646
RRP12	0.000158782	1	0.825309905			INPP5K	0.000147534	1	-0.459943034
ARMC10	0.000159439	1	0.730351035			GFRA1	0.00014774	1	-0.526150472
EIF3E	0.000159546	1	0.729105035			ZNF671	0.000147947	1	-0.615508715
SARS2	0.000159763	1	0.446800884			TRIM40	0.000147984	1	-0.60582961
API5	0.000161104	1	0.355309496			IGLL5	0.000148086	1	-0.826632977
TMEM17	0.000161186	1	0.641294692			PMP2	0.000148793	1	-0.619470447
PCSK1	0.000162048	1	0.523875222			SHE	0.00014919	1	-0.461776651
ADAM12	0.000163268	1	0.800612347			DTX1	0.000149607	1	-0.524752382
RBBP9	0.000163813	1	0.277251224			EAPP	0.000150024	1	-0.509602571
SACS	0.000164086	1	0.941326317			MT1A	0.000150742	1	-0.850308194
UBA2	0.000164543	1	0.587200208			DGKQ	0.00015294	1	-0.284628946
SETD7	0.00016477	1	0.421660036			TMEM72	0.000153046	1	-0.799179765
ANAPC13	0.000164907	1	0.416136085			TCEAL2	0.000153107	1	-0.787832855
SETD6	0.000165218	1	0.56705162			ADORA3	0.000153503	1	-0.66435493
SLC13A3	0.000165319	1	0.426320263			ABAT	0.000154103	1	-0.402987321
WDR76	0.000165763	1	0.626339388			CORO1B	0.000154233	1	-0.377870417
PEA15	0.00016587	1	0.364256984			MYD88	0.000155013	1	-0.390882221
MYL6B	0.000165896	1	0.540392535			SMARCD3	0.000155797	1	-0.351587748
ABCC2	0.000165896	1	0.568954528			OTUD7A	0.000156452	1	-0.340578957
IBSP	0.000166284	1	0.445303332			C15orf52	0.000156609	1	-0.707682273
PPIL3	0.00016656	1	0.476652355			RAI2	0.000157259	1	-0.47796446
TMEM147	0.000166605	1	0.65583342			EIF5	0.000157637	1	-0.263718932
SMARCA5	0.000166976	1	0.469762156			ADAMTSL1	0.000159496	1	-0.454558849
SLC29A3	0.00016703	1	0.364353716			PRKAA2	0.000159763	1	-0.691219474
ABLIM2	0.000167114	1	0.385843391			MFSD1	0.000159763	1	-0.276482137
KLHL32	0.000167392	1	0.328441421			GNG11	0.00016003	1	-0.485152233
SCRIB	0.000168227	1	0.391063771			KBTBD12	0.000160537	1	-0.448893318
LARS2	0.000168367	1	0.41976702			SLC22A23	0.000160758	1	-0.690806851
SLC9A7	0.000168786	1	0.56980516			ESPN	0.000160979	1	-0.610113219
ABCC10	0.000169767	1	0.312232693			TSPYL5	0.000161186	1	-0.565081759
CCDC18	0.000169776	1	0.428652676			S100A14	0.0001612	1	-0.741850313
SPATA5	0.000171036	1	0.360497382			CAPZB	0.000161777	1	-0.425044566
STRA6	0.000171163	1	0.938720032			GPR39	0.000162048	1	-0.403230587
RHCG	0.000171461	1	0.285217203			TRAF3IP3	0.000162048	1	-0.642695101
TRIM28	0.000171726	1	0.651872424			KCNK10	0.000162589	1	-0.543299476
MANEAL	0.000172028	1	0.41289803			FZD4	0.000162996	1	-0.312487352
RBCK1	0.000172028	1	0.414439461			PDXP	0.000163255	1	-0.741787687
THOC6	0.00017217	1	0.459894547			KIF26A	0.000163646	1	-0.557491759
EIF3B	0.000172325	1	0.557710989			RAB6B	0.000163813	1	-0.521631382
PPFIBP1	0.000173025	1	0.350666934			SNX9	0.000164633	1	-0.419407151
RNFT2	0.00017326	1	0.526742234			PHF1	0.00016477	1	-0.28927458
RPIA	0.000173459	1	0.702356061			GRIK3	0.00016477	1	-0.207255585
HMBS	0.000174669	1	0.397172432			GZMA	0.000165343	1	-0.757063617
RPS4X	0.000175756	1	0.563662458			RAB4B	0.000166008	1	-0.550827409
TRPC4AP	0.0001759	1	0.320481055			MZB1	0.000166455	1	-0.741680167
STEAP1	0.00017619	1	0.481997993			FCER2	0.000166699	1	-0.43614065
STXBP6	0.000176325	1	0.527649607			USP38	0.000167392	1	-0.240033509
TMED2	0.00017648	1	0.350378154			LCOR	0.000168088	1	-0.297261787
SAR1A	0.000176625	1	0.299316501			NBEAL1	0.000169776	1	-0.43506971
PHF5A	0.000176771	1	0.370981634			ADAM33	0.00017033	1	-0.33917176
FUT10	0.000176771	1	0.20562713			PCDH9	0.000170753	1	-0.446266029
KIF5B	0.000177499	1	0.510190083			TLR10	0.000170931	1	-0.736696443
POP7	0.000177515	1	0.553224842			MED9	0.000171886	1	-0.273291519
ALKBH8	0.000177937	1	0.403484744			FKBP2	0.000172028	1	-0.313982944
ATP11A	0.000178734	1	0.917974087			TMBIM4	0.000172028	1	-0.332046393
RAB11FIP3	0.000179256	1	0.359749666			TNFRSF13B	0.000172093	1	-0.753242037
EFCAB7	0.000180156	1	0.794655579			FLNA	0.000172882	1	-0.658348308
NFATC3	0.000180436	1	0.196601886			ABP1	0.000172897	1	-0.827168163
GZF1	0.000180584	1	0.414305469			PBXIP1	0.000173168	1	-0.458027998
HIST1H4E	0.000182068	1	0.458808367			PDGFRA	0.00017326	1	-0.677927211
NCBP1	0.000182217	1	0.408063945			KRT27	0.000173311	1	-0.212298642
P4HA1	0.000182583	1	0.48898419			MYO5B	0.000173494	1	-0.475942001
DHX15	0.000182815	1	0.394529806			SCYL2	0.000174027	1	-0.30116875
CYP2S1	0.00018479	1	0.470174763			MYO5A	0.000174905	1	-0.441436444
LSG1	0.000184917	1	0.391732688			TCF7L1	0.000175467	1	-0.395671999
SSR3	0.000185522	1	0.301361058			FLII	0.000175611	1	-0.526356978
FAM58A	0.000185976	1	0.441522115			DENND5B	0.000175643	1	-0.552714337
EPYC	0.000185976	1	0.413763317			GFRA2	0.000176087	1	-0.9124048
HAUS3	0.000186025	1	0.569351616			PLEKHH2	0.000176087	1	-0.677148814
SNORA72	0.000186411	1	0.765188654			ITSN2	0.000176771	1	-0.190643769
SLC30A7	0.000187192	1	0.252187572			BAIAP2L2	0.000177038	1	-0.498299971
RBM11	0.000187498	1	0.323731304			MYPN	0.000177062	1	-0.413799847
BRCC3	0.00018765	1	0.283495056			ITM2B	0.000177754	1	-0.379633409
HTR1D	0.000188876	1	0.752017278			ATP6V0D2	0.000177754	1	-0.56491904
NUP54	0.000189029	1	0.284018453			MATK	0.000178083	1	-0.367918088
PLEKHB1	0.000189645	1	0.590973193			DHX32	0.000178229	1	-0.287727588
POLR3H	0.000189954	1	0.402578091			INA	0.000178376	1	-0.478902351
TM4SF4	0.000190107	1	0.519294137			TGFA	0.000178471	1	-0.465282712
GDF11	0.000190108	1	0.412867633			KCTD10	0.000178962	1	-0.389712748
POMGNT1	0.000190572	1	0.339800982			SHROOM1	0.00017955	1	-0.357366757
DKK2	0.000192748	1	0.533106904			HDAC5	0.00017955	1	-0.240783057
ATAD3A	0.000192914	1	0.539417374			AQP1	0.000179673	1	-0.452452663
IPO4	0.000193064	1	0.701798979			MAP3K12	0.000179698	1	-0.245683835
CUL1	0.000193218	1	0.310942144			BANK1	0.000179845	1	-0.645250454
HCAR3	0.000193493	1	1.161034892			LCMT1	0.000180584	1	-0.379349567
ELK3	0.000193845	1	0.382119239			THBS4	0.000181123	1	-0.738374388
CRNKL1	0.000194316	1	0.29594249			C14orf159	0.000181123	1	-0.510377196
FAM111A	0.000194788	1	0.360384			AAK1	0.000181473	1	-0.359956796
POLH	0.000195104	1	0.24356357			DOPEY2	0.000181609	1	-0.480771734
VKORC1L1	0.000195628	1	0.459285829			REEP3	0.000182339	1	-0.335339436
TSEN2	0.000196662	1	0.513987708			CD3D	0.000182516	1	-0.47503205
ZFR	0.000196687	1	0.356486663			PPFIBP2	0.000183713	1	-0.357606295
TIMM10	0.000196705	1	0.604140635			ZBTB47	0.000183713	1	-0.266020659
COPS7B	0.000197323	1	0.300075559			PHF7	0.000184014	1	-0.472555127
ARFGAP1	0.000197483	1	0.370515862			CCRL2	0.000185068	1	-0.371342111
ALG10	0.000197959	1	0.5964993			MAP4K1	0.000185068	1	-0.611739602
CHPF	0.00019822	1	0.516940985			CPAMD8	0.000185673	1	-0.395773886
ASPHD1	0.00019848	1	0.759551428			NRIP1	0.000185778	1	-0.433346878
GMPR	0.000199403	1	0.522088464			SDHB	0.000186025	1	-0.380044233
PTPN14	0.000199886	1	0.426020088			C2orf72	0.000186411	1	-0.687927653
CENPM	0.00020037	1	0.646350674			LDB3	0.00018677	1	-0.489719415
SUGT1	0.000200575	1	0.584582663			NEGR1	0.00018733	1	-0.653130246
ERVMER34-1	0.000201035	1	0.700544144			SKAP2	0.000187516	1	-0.379995088
CARD6	0.000201178	1	0.426789918			FAM53B	0.000187956	1	-0.206790193
FAM84B	0.000201826	1	0.71112432			RAB11FIP1	0.000188262	1	-0.32889442
SMU1	0.000201989	1	0.261927471			TMEM44	0.000188415	1	-0.423527508
POLR3F	0.000202158	1	0.504482881			BTBD7	0.000190417	1	-0.357490037
TP53BP1	0.000202802	1	0.334132292			MFN2	0.000190572	1	-0.424411161
TMEM14A	0.000202953	1	0.624827135			KANK4	0.000191792	1	-0.573463622
IQCK	0.000202965	1	0.263530175			FAM50B	0.000191969	1	-0.298273136
CYB5B	0.000203946	1	0.404135419			CYB5D2	0.00019228	1	-0.433160177
WDR89	0.000204273	1	0.326365821			BCL2L11	0.00019228	1	-0.360483594
EPDR1	0.00020455	1	0.563667855			ACOT8	0.000192748	1	-0.269545385
RNF24	0.000204817	1	0.556695143			AKAP9	0.000194599	1	-0.586823101
LONP1	0.000204817	1	0.536602954			CORO2B	0.000195104	1	-0.323123507
PLEKHA4	0.000205424	1	0.258757207			AKAP12	0.000196211	1	-0.576656249
QDPR	0.000205589	1	0.391451499			MTMR10	0.000196662	1	-0.378862902
C17orf96	0.000206362	1	0.95515487			PER1	0.000196705	1	-0.57834248
SLC37A3	0.000206745	1	0.21988425			MAP2K2	0.000197802	1	-0.388345797
GSPT1	0.000207234	1	0.506938357			BTLA	0.000200312	1	-0.445428159
ARRDC3	0.000207242	1	0.447756334			TMEM175	0.000200531	1	-0.439256337
CCNO	0.000207415	1	1.032305321			SNAP23	0.000200531	1	-0.332993657
ATR	0.000207504	1	0.656725262			PRKAG2	0.000201016	1	-0.337222211
MRPS15	0.000207575	1	0.413280625			ZDHHC18	0.000201178	1	-0.332904602
ORC3	0.000207775	1	0.721110455			AK1	0.000202158	1	-0.801497056
CSTF2	0.000207912	1	0.519412278			DNAJC4	0.000202422	1	-0.406662055
SCAMP3	0.000208574	1	0.35741495			EVL	0.000203128	1	-0.572766259
GINS4	0.000208587	1	0.598747017			TPMT	0.000203291	1	-0.428069052
G2E3	0.00021022	1	0.512872237			PMP22	0.000203455	1	-0.504161843
NPEPL1	0.000210416	1	0.44817551			GSTA1	0.000203961	1	-0.753750148
KIRREL	0.00021261	1	0.284145272			PPP1R36	0.000204452	1	-0.6118902
PSMD13	0.000212949	1	0.315251751			ZEB2	0.000204944	1	-0.631195377
TIMM8A	0.000213436	1	0.657615944			YPEL5	0.000205889	1	-0.439264392
SPAST	0.000213459	1	0.282787751			PPP2R5B	0.000206414	1	-0.23673674
TCHP	0.000213629	1	0.356829398			WBP2	0.000207242	1	-0.442459104
SLC16A6	0.00021414	1	0.48777384			DLL1	0.000207409	1	-0.257480365
FCRLB	0.000214311	1	0.336168146			AICDA	0.000207741	1	-0.416011501
RAD50	0.000215508	1	0.393549011			SORT1	0.000209912	1	-0.376455694
SERPINB7	0.00021568	1	0.248222329			DCTN2	0.00021008	1	-0.380867969
PLA2G3	0.000216367	1	0.42553598			NDRG4	0.000210248	1	-0.383885931
DNAH2	0.000216883	1	0.595356765			TAL1	0.000210416	1	-0.237214078
TCTEX1D2	0.000218551	1	0.612115293			ARHGEF37	0.000210766	1	-0.50542648
ALOX5	0.000218786	1	0.209394269			VSIG10	0.000210911	1	-0.53850693
ERCC4	0.000219134	1	0.344649064			BMP8B	0.000211313	1	-0.351617338
DCTN4	0.000219656	1	0.279281141			MTHFR	0.000211595	1	-0.526454658
ATP6V1C2	0.000221079	1	0.706437471			CST3	0.000212949	1	-0.331735534
TRIM59	0.000221142	1	0.964768875			RGP1	0.000214068	1	-0.509928812
VWA2	0.000222708	1	0.626821926			MAN2A1	0.000214823	1	-0.355387672
PSMB3	0.00022281	1	0.363956373			ELAC1	0.000215178	1	-0.336462446
SH2D2A	0.000222986	1	0.535170431			DNAJB14	0.00021568	1	-0.354506849
ETAA1	0.000224224	1	0.360263079			ITGA3	0.000216711	1	-0.551537122
C4orf46	0.000224809	1	0.676029984			YPEL3	0.000217401	1	-0.389435941
ZRANB3	0.000224934	1	0.423685528			CNTN1	0.000218093	1	-0.45646934
ADSS	0.000225823	1	0.191237525			ZNF91	0.000218534	1	-0.568523309
ZSCAN21	0.00022618	1	0.256052403			SECISBP2L	0.000221648	1	-0.535401866
TUBA4A	0.00022618	1	0.523171591			SEL1L	0.000222503	1	-0.420611612
MIS18A	0.000226924	1	0.566851107			TOMM40L	0.000222788	1	-0.422756232
PSMB5	0.000227074	1	0.492868097			DLST	0.00022387	1	-0.469800373
RLN2	0.000227253	1	0.954862522			ARF3	0.000224047	1	-0.463511431
[truncated: 39,524 more rows]
